# Supplementary material for: Phylogenetic and morphological influence on habitat choice in moisture‐harvesting horned lizards (Phrynosoma spp.)
Source: Ecol Evol. 2021 Sep 21;11(20):14146–61. doi: 10.1002/ece3.8132 (PMC8525137; doi:10.1002/ece3.8132)
Supplement: Supplementary file 2 — Supplementary Material [file ECE3-11-14146-s002.xlsx]

## Sheet: Significances
Correlation		Estimate	Std. Error	t value	Pr(>|t|)	R2	adj. R2	F-Statistic	df	df	p	adj. P
PETColdestQuarter ~ ventral MS depth + dorsal MS depth	(Intercept)	185.295	381.299	0.485958	0.640028	0.627242	0.534052	6.73082	2	8	0.0193067	0.2688
	ventral MS depth	125.163	52.1928	2.39808	0.0433062
	dorsal MS depth	102.338	98.9197	1.03456	0.331132
bio_15 ~ ventral MS depth + dorsal MS depth	(Intercept)	35.4269	19.2519	1.84018	0.103018	0.568451	0.460563	5.26893	2	8	0.0346834	0.2688
	ventral MS depth	4.87791	2.65227	1.83914	0.103181
	dorsal MS depth	5.65254	4.33788	1.30307	0.228805
PETColdestQuarter ~ ventral MS depth	(Intercept)	534.783	177.525	3.01244	0.0146579	0.577371	0.530412	12.2953	1	9	0.00665556	0.147
	ventral MS depth	154.419	44.0386	3.50646	0.00665556
PETseasonality ~ ventral MS depth	(Intercept)	131912	16557.9	7.96671	2.28844e-05	0.433902	0.371002	6.8983	1	9	0.0275179	0.147
	ventral MS depth	-10788.2	4107.52	-2.62646	0.0275179
bio_12 ~ ventral MS depth	(Intercept)	219.313	141.773	1.54693	0.156285	0.373267	0.30363	5.36017	1	9	0.0458443	0.1715
	ventral MS depth	61.3901	26.516	2.3152	0.0458443
bio_13 ~ ventral MS depth	(Intercept)	35.888	29.1489	1.2312	0.249451	0.480049	0.422277	8.30933	1	9	0.0181014	0.147
	ventral MS depth	15.6428	5.42664	2.88259	0.0181014
bio_15 ~ ventral MS depth	(Intercept)	60.1624	11.6058	5.18384	0.000576379	0.366233	0.295814	5.2008	1	9	0.0485207	0.1715
	ventral MS depth	5.32617	2.3355	2.28053	0.0485207
bio_16 ~ ventral MS depth	(Intercept)	110.35	85.3331	1.29316	0.22816	0.440961	0.378846	7.09906	1	9	0.0258584	0.147
	ventral MS depth	41.8996	15.7257	2.66441	0.0258584
silt ~ number of dorsal MS	(Intercept)	413.524	61.734	6.69848	8.86902e-05	0.49471	0.438567	8.81157	1	9	0.0157425	0.336
	number of dorsal MS	-0.0756308	0.0254784	-2.96843	0.0157425

## Sheet: ventral MS depth
Correlation		Estimate	Std. Error	t value	Pr(>|t|)	R2	adj. R2	F-Statistic	df	df	p	adj. P
cfvo ~ ventral MS depth	(Intercept)	187.601	52.52	3.57199	0.00600554	0.082451	-0.0194989	0.80874	1	9	0.391919	0.6165
	ventral MS depth	-8.27481	9.20139	-0.8993	0.391919
clay ~ ventral MS depth	(Intercept)	198.25	37.0797	5.3466	0.000464423	0.00221079	-0.108655	0.0199412	1	9	0.890812	0.968
	ventral MS depth	0.917361	6.49629	0.141213	0.890812
sand ~ ventral MS depth	(Intercept)	465.6	80.3704	5.79318	0.000261701	0.0610617	-0.0432647	0.585295	1	9	0.463832	0.6496
	ventral MS depth	10.7724	14.0807	0.765046	0.463832
silt ~ ventral MS depth	(Intercept)	311.41	49.072	6.346	0.000133506	0.248779	0.16531	2.9805	1	9	0.118349	0.354
	ventral MS depth	-14.8425	8.59731	-1.72641	0.118349
soc ~ ventral MS depth	(Intercept)	111.828	61.3491	1.82282	0.101648	0.139088	0.0434311	1.45403	1	9	0.258626	0.494455
	ventral MS depth	12.9606	10.7482	1.20583	0.258626
climaticMoistureIndex ~ ventral MS depth	(Intercept)	-0.988837	0.00716013	-138.103	4.44089e-16	0.169642	0.07738	1.8387	1	9	0.208145	0.485333
	ventral MS depth	0.00175194	0.001292	1.35599	0.208145
PETColdestQuarter ~ ventral MS depth	(Intercept)	534.783	177.525	3.01244	0.0146579	0.577371	0.530412	12.2953	1	9	0.00665556	0.147
	ventral MS depth	154.419	44.0386	3.50646	0.00665556
PETDriestQuarter ~ ventral MS depth	(Intercept)	2338.35	696.392	3.35781	0.00841844	0.00019036	-0.1109	0.00171357	1	9	0.967885	0.968
	ventral MS depth	5.17769	125.079	0.0413953	0.967885
PETseasonality ~ ventral MS depth	(Intercept)	131912	16557.9	7.96671	2.28844e-05	0.433902	0.371002	6.8983	1	9	0.0275179	0.147
	ventral MS depth	-10788.2	4107.52	-2.62646	0.0275179
PETWarmestQuarter ~ ventral MS depth	(Intercept)	3585.65	463.972	7.72815	2.91448e-05	0.103833	0.00425916	1.04277	1	9	0.333841	0.5845
	ventral MS depth	-93.539	91.6004	-1.02116	0.333841
PETWettestQuarter ~ ventral MS depth	(Intercept)	2196.35	462.963	4.74412	0.00105284	0.0360574	-0.0710473	0.336656	1	9	0.576002	0.756
	ventral MS depth	66.6365	114.847	0.580221	0.576002
annualPET ~ ventral MS depth	(Intercept)	25003.2	2304.52	10.8496	1.80789e-06	0.0223066	-0.086326	0.20534	1	9	0.661172	0.816529
	ventral MS depth	259.053	571.68	0.453144	0.661172
aridityIndexThornthwaite ~ ventral MS depth	(Intercept)	98.9164	0.714852	138.373	2.22045e-16	0.178471	0.0871903	1.95519	1	9	0.195528	0.485333
	ventral MS depth	-0.181138	0.129543	-1.39828	0.195528
bio_12 ~ ventral MS depth	(Intercept)	219.313	141.773	1.54693	0.156285	0.373267	0.30363	5.36017	1	9	0.0458443	0.1715
	ventral MS depth	61.3901	26.516	2.3152	0.0458443
bio_13 ~ ventral MS depth	(Intercept)	35.888	29.1489	1.2312	0.249451	0.480049	0.422277	8.30933	1	9	0.0181014	0.147
	ventral MS depth	15.6428	5.42664	2.88259	0.0181014
bio_14 ~ ventral MS depth	(Intercept)	5.77297	3.02096	1.91097	0.0883245	0.000780454	-0.110244	0.00702958	1	9	0.935017	0.968
	ventral MS depth	-0.0443751	0.529267	-0.0838426	0.935017
bio_15 ~ ventral MS depth	(Intercept)	60.1624	11.6058	5.18384	0.000576379	0.366233	0.295814	5.2008	1	9	0.0485207	0.1715
	ventral MS depth	5.32617	2.3355	2.28053	0.0485207
bio_16 ~ ventral MS depth	(Intercept)	110.35	85.3331	1.29316	0.22816	0.440961	0.378846	7.09906	1	9	0.0258584	0.147
	ventral MS depth	41.8996	15.7257	2.66441	0.0258584
bio_17 ~ ventral MS depth	(Intercept)	21.3626	9.74452	2.19227	0.0560424	0.011349	-0.0985011	0.103314	1	9	0.755228	0.880833
	ventral MS depth	-0.553062	1.72066	-0.321424	0.755228
bio_18 ~ ventral MS depth	(Intercept)	92.4801	32.5331	2.84264	0.0193196	0.0764294	-0.0261895	0.744789	1	9	0.410539	0.6165
	ventral MS depth	6.96491	8.07047	0.863011	0.410539
bio_19 ~ ventral MS depth	(Intercept)	58.5296	10.0684	5.81318	0.000255228	0.149855	0.0553943	1.58643	1	9	0.23952	0.494455
	ventral MS depth	-3.1459	2.49767	-1.25953	0.23952

## Sheet: ventral + dorsal
Correlation		Estimate	Std. Error	t value	Pr(>|t|)	R2	adj. R2	F-Statistic	df	df	p	adj. P
climaticMoistureIndex ~ Ventral + Dorsal	(Intercept)	-0.980792	0.00636324	-154.134	3.55271e-15	0.0389311	-0.201336	0.162033	2	8	0.853136	0.972
	Ventral	-3.35151e-05	5.92822e-05	-0.565349	0.587337
	Dorsal	1.60098e-05	4.7947e-05	0.333906	0.747035
PETColdestQuarter ~ Ventral + Dorsal	(Intercept)4	1266.78	388.835	3.25788	0.011564	0.0898702	-0.137662	0.394978	2	8	0.686141	0.972
	Ventral	2.32456	3.62253	0.641696	0.539017
	Dorsal	-2.59898	2.92988	-0.887061	0.400926
PETDriestQuarter ~ Ventral + Dorsal	(Intercept)	2456.07	558.869	4.39471	0.002303	0.0154165	-0.230729	0.0626317	2	8	0.939745	0.972
	Ventral	-1.2001	5.38347	-0.222922	0.829182
	Dorsal	-0.226611	4.29844	-0.0527195	0.959248
PETseasonality ~ Ventral + Dorsal	(Intercept)	83462.6	24697.2	3.37944	0.00964972	0.0379747	-0.202532	0.157895	2	8	0.856537	0.972
	Ventral	-78.3329	230.088	-0.340447	0.742287
	Dorsal	104.12	186.094	0.559503	0.591134
PETWarmestQuarter ~ Ventral + Dorsal	(Intercept)	3247.87	410.604	7.90999	4.73696e-05	0.0070682	-0.241165	0.0284741	2	8	0.972026	0.972
	Ventral	-0.851273	4.15321	-0.204967	0.842717
	Dorsal	0.145803	3.26077	0.0447142	0.965431
PETWettestQuarter ~ Ventral + Dorsal	(Intercept)	2534.96	413.561	6.1296	0.000280198	0.034866	-0.206418	0.144502	2	8	0.867662	0.972
	Ventral	-2.8745	5.43823	-0.528573	0.611447
	Dorsal	0.949263	3.99132	0.237832	0.81799
annualPET ~ Ventral + Dorsal	(Intercept)	26780.7	2000.97	13.3839	9.29464e-07	0.0751443	-0.15607	0.324999	2	8	0.731637	0.972
	Ventral	1.60835	26.3123	0.0611256	0.952759
	Dorsal	-13.1431	19.3116	-0.68058	0.515348
aridityIndexThornthwaite ~ Ventral + Dorsal	(Intercept)	98.0736	0.640704	153.072	3.55271e-15	0.0334245	-0.208219	0.138321	2	8	0.872857	0.972
	Ventral	0.00305649	0.00596903	0.512058	0.622443
	Dorsal	-0.00124779	0.00482771	-0.258463	0.802575
bio_12 ~ Ventral + Dorsal	(Intercept)	491.325	144.52	3.39971	0.00936443	0.0386622	-0.201672	0.160868	2	8	0.854091	0.972
	Ventral	-0.763645	1.3464	-0.567177	0.586152
	Dorsal	0.412915	1.08896	0.379184	0.714418
bio_13 ~ Ventral + Dorsal	(Intercept)	107.337	32.6337	3.28915	0.0110361	0.0443107	-0.194612	0.185461	2	8	0.834194	0.972
	Ventral	-0.176638	0.304028	-0.580994	0.577241
	Dorsal	0.0637311	0.245896	0.259179	0.802041
bio_14 ~ Ventral + Dorsal	(Intercept)	5.60292	2.46796	2.27027	0.0528682	0.0380813	-0.202398	0.158355	2	8	0.856157	0.972
	Ventral	-0.0125887	0.0229923	-0.547518	0.598961
	Dorsal	0.00867709	0.0185961	0.466609	0.653223
bio_15 ~ Ventral + Dorsal	(Intercept)	83.318	11.5639	7.205	9.20003e-05	0.0171855	-0.228518	0.0699439	2	8	0.93301	0.972
	Ventral	-0.00857239	0.127364	-0.0673065	0.947989
	Dorsal	-0.0232848	0.0975771	-0.238629	0.817392
bio_16 ~ Ventral + Dorsal	(Intercept)	302.924	90.9665	3.33006	0.0103834	0.0666713	-0.166661	0.285736	2	8	0.75882	0.972
	Ventral	-0.626856	0.847476	-0.739674	0.480638
	Dorsal	0.264742	0.685433	0.38624	0.709388
bio_17 ~ Ventral + Dorsal	(Intercept)	18.7898	7.87328	2.38653	0.0440939	0.0483491	-0.189564	0.203222	2	8	0.820183	0.972
	Ventral	-0.0441751	0.0741097	-0.596077	0.567602
	Dorsal	0.0340252	0.0596967	0.569967	0.584347
bio_18 ~ Ventral + Dorsal	(Intercept)	144.206	40.7983	3.5346	0.0076802	0.158461	-0.0519233	0.753198	2	8	0.501529	0.972
	Ventral	-0.334298	0.380092	-0.879519	0.404764
	Dorsal	-0.0104447	0.307416	-0.0339759	0.973729
bio_19 ~ Ventral + Dorsal	(Intercept)	50.559	9.64713	5.24083	0.000782504	0.0207026	-0.224122	0.0845611	2	8	0.919726	0.972
	Ventral	-0.0482958	0.126857	-0.380709	0.713329
	Dorsal	0.0096179	0.0931055	0.103301	0.920267

## Sheet: number of ventral MS
Correlation		Estimate	Std. Error	t value	Pr(>|t|)	R2	adj. R2	F-Statistic	df	df	p	adj. P
cfvo ~ number of ventral MS	(Intercept)	249.786	80.6996	3.09526	0.0128202	0.163033	0.0700369	1.75311	1	9	0.218126	0.984
	number of ventral MS	-0.0454465	0.0343238	-1.32405	0.218126
clay ~ number of ventral MS	(Intercept)	220.499	59.3362	3.7161	0.00479947	0.0128306	-0.0968548	0.116977	1	9	0.740188	0.984
	number of ventral MS	-0.00863165	0.0252374	-0.342018	0.740188
sand ~ number of ventral MS	(Intercept)	391.134	125.983	3.10466	0.0126272	0.108638	0.00959745	1.0969	1	9	0.322257	0.984
	number of ventral MS	0.0561204	0.0535841	1.04733	0.322257
silt ~ number of ventral MS	(Intercept)	355.503	82.2724	4.32105	0.00193021	0.18418	0.0935333	2.03184	1	9	0.187779	0.984
	number of ventral MS	-0.0498797	0.0349928	-1.42543	0.187779
soc ~ number of ventral MS	(Intercept)	146.195	106.12	1.37764	0.201602	0.00477088	-0.10581	0.0431438	1	9	0.840079	0.984
	number of ventral MS	0.00937522	0.0451359	0.207711	0.840079
												0.984
climaticMoistureIndex ~ number ventral MS	(Intercept)	-0.977901	0.0124733	-78.3993	4.52971e-14	0.0108648	-0.0990391	0.0988572	1	9	0.760372
	number ventral MS	-1.66806e-06	5.30527e-06	-0.314416	0.760372
												0.984
PETColdestQuarter ~ number ventral MS	(Intercept)	765.096	725.075	1.0552	0.318837	0.0173031	-0.0918855	0.15847	1	9	0.699847
	number ventral MS	0.134618	0.338165	0.398083	0.699847
												0.984
PETDriestQuarter ~ number ventral MS	(Intercept)	2210.44	1158.93	1.90731	0.0888425	0.00216809	-0.108702	0.0195552	1	9	0.891866
	number ventral MS	0.069634	0.497955	0.13984	0.891866
												0.984
PETseasonality ~ number ventral MS	(Intercept)	99036.6	48476.2	2.043	0.0714184	0.0072525	-0.103053	0.0657493	1	9	0.803395
	number ventral MS	-5.28687	20.6183	-0.256416	0.803395
												0.984
PETWarmestQuarter ~ number ventral MS	(Intercept)	2863.72	916.691	3.12398	0.0122399	0.017384	-0.0917955	0.159224	1	9	0.699174
	number ventral MS	0.159273	0.399151	0.399029	0.699174
												0.984
PETWettestQuarter ~ number ventral MS	(Intercept)	570.166	1094.64	0.520872	0.615027	0.248871	0.165412	2.98196	1	9	0.118271
	number ventral MS	0.881591	0.510524	1.72684	0.118271
												0.984
annualPET ~ number ventral MS	(Intercept)	25733.7	6242.53	4.12232	0.00258897	4.97151e-05	-0.111056	0.000447458	1	9	0.983585
	number ventral MS	0.0615861	2.91143	0.0211532	0.983585
												0.984
aridityIndexThornthwaite ~ number ventral MS	(Intercept)	97.7539	1.25062	78.1641	4.66294e-14	0.0135717	-0.0960314	0.123826	1	9	0.73302
	number ventral MS	0.000187179	0.000531926	0.351889	0.73302
												0.984
bio_12 ~ number ventral MS	(Intercept)	488.064	284.788	1.71378	0.120716	9.81875e-05	-0.111002	0.000883774	1	9	0.976933
	number ventral MS	-0.00360095	0.121128	-0.0297283	0.976933
												0.984
bio_13 ~ number ventral MS	(Intercept)	85.2513	64.2054	1.32779	0.216937	0.0091291	-0.100968	0.0829189	1	9	0.779901
	number ventral MS	0.00786362	0.0273084	0.287956	0.779901
												0.984
bio_14 ~ number ventral MS	(Intercept)	4.30368	4.83915	0.889346	0.396965	0.00941256	-0.100653	0.085518	1	9	0.776584
	number ventral MS	0.000601896	0.00205823	0.292435	0.776584
												0.984
bio_15 ~ number ventral MS	(Intercept)	69.2185	29.4311	2.35188	0.0431716	0.0189893	-0.0900119	0.174212	1	9	0.686176
	number ventral MS	0.00553784	0.0132679	0.417387	0.686176
												0.984
bio_16 ~ number ventral MS	(Intercept)	242.91	181.198	1.34057	0.212913	0.00809107	-0.102121	0.0734136	1	9	0.792542
	number ventral MS	0.0208818	0.0770688	0.270949	0.792542
												0.984
bio_17 ~ number ventral MS	(Intercept)	17.6322	16.3896	1.07581	0.310003	0.000929026	-0.110079	0.00836901	1	9	0.929113
	number ventral MS	0.000647573	0.00707867	0.0914823	0.929113
												0.984
bio_18 ~ number ventral MS	(Intercept)	49.022	87.7853	0.558431	0.59017	0.0627053	-0.0414386	0.602102	1	9	0.457682
	number ventral MS	0.0317689	0.0409418	0.775952	0.457682
												0.984
bio_19 ~ number ventral MS	(Intercept)	76.5069	27.5962	2.77237	0.0216694	0.109809	0.010899	1.11019	1	9	0.319505
	number ventral MS	-0.0135611	0.0128705	-1.05366	0.319505

## Sheet: number of dorsal MS
Correlation		Estimate	Std. Error	t value	Pr(>|t|)	R2	adj. R2	F-Statistic	df	df	p	adj. P
cfvo ~ number of dorsal MS	(Intercept)	276.473	70.4569	3.924	0.00348971	0.298193	0.220214	3.82404	1	9	0.0822351	0.6678
	number of dorsal MS	-0.0568633	0.0290784	-1.95551	0.0822351
clay ~ number of dorsal MS	(Intercept)	241.99	54.9765	4.40171	0.00171611	0.0677976	-0.0357805	0.654555	1	9	0.439352	0.9891
	number of dorsal MS	-0.0183568	0.0226895	-0.809046	0.439352
sand ~ number of dorsal MS	(Intercept)	333.275	108.789	3.0635	0.0134951	0.268851	0.187612	3.30939	1	9	0.102237	0.6678
	number of dorsal MS	0.0816783	0.0448986	1.81917	0.102237
silt ~ number of dorsal MS	(Intercept)	413.524	61.734	6.69848	8.86902e-05	0.49471	0.438567	8.81157	1	9	0.0157425	0.336
	number of dorsal MS	-0.0756308	0.0254784	-2.96843	0.0157425
soc ~ number of dorsal MS	(Intercept)	185.234	101.175	1.83083	0.100364	0.00487369	-0.105696	0.044078	1	9	0.838384	0.991
	number of dorsal MS	-0.00876661	0.0417562	-0.209948	0.838384
climaticMoistureIndex ~ number dorsal MS	(Intercept)	-0.97728	0.0118566	-82.4248	2.88658e-14	0.0168562	-0.092382	0.154307	1	9	0.703595	0.991
	number dorsal MS	-1.92221e-06	4.89338e-06	-0.392819	0.703595
PETColdestQuarter ~ number dorsal MS	(Intercept)	371.216	911.118	0.407429	0.693213	0.0591517	-0.045387	0.565835	1	9	0.471133	0.9891
	number dorsal MS	0.310319	0.412537	0.75222	0.471133
PETDriestQuarter ~ number dorsal MS	(Intercept)	1030.72	963.466	1.06981	0.312557	0.207387	0.119318	2.35484	1	9	0.159265	0.6678
	number dorsal MS	0.61019	0.397635	1.53455	0.159265
PETseasonality ~ number dorsal MS	(Intercept)	99702.9	46175.4	2.15922	0.0591427	0.00914686	-0.100948	0.0830817	1	9	0.779692	0.991
	number dorsal MS	-5.49302	19.0572	-0.288239	0.779692
PETWarmestQuarter ~ number dorsal MS	(Intercept)	2357.12	797.12	2.95705	0.0160362	0.13374	0.037489	1.38949	1	9	0.268715	0.9415
	number dorsal MS	0.387792	0.328981	1.17877	0.268715
PETWettestQuarter ~ number dorsal MS	(Intercept)	1816.06	1609.23	1.12853	0.288281	0.0157028	-0.0936636	0.14358	1	9	0.713533	0.991
	number dorsal MS	0.276091	0.728629	0.378919	0.713533
annualPET ~ number dorsal MS	(Intercept)	25775.7	8016.97	3.21514	0.0105714	1.34641e-05	-0.111096	0.000121179	1	9	0.991457	0.991
	number dorsal MS	0.0399587	3.62993	0.0110081	0.991457
aridityIndexThornthwaite ~ number dorsal MS	(Intercept)	97.714	1.18945	82.1509	2.9754e-14	0.0184643	-0.0905952	0.169305	1	9	0.690356	0.991
	number dorsal MS	0.000201989	0.000490899	0.411467	0.690356
bio_12 ~ number dorsal MS	(Intercept)	553.517	270.181	2.04869	0.0707631	0.010018	-0.09998	0.091074	1	9	0.769673	0.991
	number dorsal MS	-0.0336511	0.111507	-0.301785	0.769673
bio_13 ~ number dorsal MS	(Intercept)	98.2906	61.4823	1.59868	0.144356	0.000506842	-0.110548	0.00456389	1	9	0.947616	0.991
	number dorsal MS	0.00171422	0.0253745	0.0675566	0.947616
bio_14 ~ number dorsal MS	(Intercept)	9.75658	4.36906	2.23311	0.0524302	0.111748	0.0130528	1.13225	1	9	0.31501	0.945
	number dorsal MS	-0.0019187	0.00180317	-1.06407	0.31501
bio_15 ~ number dorsal MS	(Intercept)	51.2109	35.2213	1.45398	0.179919	0.0739254	-0.0289717	0.71844	1	9	0.418626	0.9891
	number dorsal MS	0.0133643	0.015767	0.847608	0.418626
bio_16 ~ number dorsal MS	(Intercept)	281.971	173.455	1.62562	0.138476	0.000136674	-0.110959	0.00123024	1	9	0.972786	0.991
	number dorsal MS	0.00251089	0.071587	0.0350747	0.972786
bio_17 ~ number dorsal MS	(Intercept)	38.8888	13.1712	2.95255	0.0161538	0.238451	0.153834	2.81801	1	9	0.12752	0.6678
	number dorsal MS	-0.00912527	0.00543593	-1.67869	0.12752
bio_18 ~ number dorsal MS	(Intercept)	128.763	116.361	1.10658	0.297173	0.00146164	-0.109487	0.0131741	1	9	0.911141	0.991
	number dorsal MS	-0.00604722	0.0526861	-0.114778	0.911141
bio_19 ~ number dorsal MS	(Intercept)	57.1211	37.4379	1.52576	0.161413	0.00660164	-0.103776	0.0598096	1	9	0.812282	0.991
	number dorsal MS	-0.00414558	0.0169512	-0.24456	0.812282

## Sheet: dorsal
Correlation		Estimate	Std. Error	t value	Pr(>|t|)	R2	adj. R2	F-Statistic	df	df	p	adj. P
cfvo ~ Dorsal	(Intercept)	141.117	41.9333	3.36527	0.00831923	0.0351204	-0.0720885	0.327588	1	9	0.581096	0.9933
	Dorsal	0.134132	0.234351	0.572353	0.581096
clay ~ Dorsal	(Intercept)	190.325	27.7744	6.85253	7.4522e-05	0.0765133	-0.0260964	0.745673	1	9	0.410271	0.9933
	Dorsal	0.134038	0.155222	0.863524	0.410271
sand ~ Dorsal	(Intercept)	540.215	61.407	8.79728	1.02832e-05	0.095818	-0.00464667	0.953748	1	9	0.354285	0.9933
	Dorsal	-0.335153	0.343183	-0.9766	0.354285
silt ~ Dorsal	(Intercept)	233.33	42.7505	5.45793	0.000401503	0.0595003	-0.0449997	0.569381	1	9	0.469788	0.9933
	Dorsal	0.180282	0.238918	0.754573	0.469788
soc ~ Dorsal	(Intercept)	157.502	51.1418	3.07972	0.013146	0.0131098	-0.0965447	0.119556	1	9	0.737462	0.9933
	Dorsal	0.0988256	0.285815	0.345768	0.737462
bio_12 ~ Dorsal	(Intercept)	480.866	137.831	3.48881	0.00684293	5.57763e-06	-0.111105	5.01989e-05	1	9	0.994502	0.995
	Dorsal	-0.00545761	0.770292	-0.00708512	0.994502
bio_13 ~ Dorsal	(Intercept)	104.918	31.1531	3.36782	0.00828555	0.00398609	-0.106682	0.0360183	1	9	0.853689	0.9933
	Dorsal	-0.0330423	0.174104	-0.189785	0.853689
bio_14 ~ Dorsal	(Intercept)	5.43051	2.35063	2.31023	0.0462189	0.00203622	-0.108849	0.0183633	1	9	0.89519	0.9933
	Dorsal	0.0017802	0.0131369	0.135511	0.89519
bio_15 ~ Dorsal	(Intercept)	83.0525	10.5309	7.88653	2.48063e-05	0.0161413	-0.0931764	0.147655	1	9	0.709708	0.9933
	Dorsal	-0.0271013	0.0705288	-0.384259	0.709708
bio_16 ~ Dorsal	(Intercept)	294.339	87.9237	3.34767	0.00855524	0.0028413	-0.107954	0.0256446	1	9	0.876308	0.9933
	Dorsal	-0.0786886	0.491376	-0.160139	0.876308
bio_17 ~ Dorsal	(Intercept)	18.1505	7.42834	2.44341	0.0371563	0.00616015	-0.104266	0.055785	1	9	0.818574	0.9933
	Dorsal	0.00995196	0.0421357	0.236189	0.818574
bio_18 ~ Dorsal	(Intercept)	117.657	25.7621	4.56705	0.00135259	0.00160627	-0.109326	0.0144797	1	9	0.906864	0.9933
	Dorsal	-0.0264865	0.220112	-0.120332	0.906864
bio_19 ~ Dorsal	(Intercept)	48.9956	8.30447	5.89991	0.000229098	0.00296027	-0.107822	0.0267215	1	9	0.873763	0.9933
	Dorsal	-0.0115986	0.0709536	-0.163467	0.873763
												0.9933
climaticMoistureIndex ~ Dorsal	(Intercept)	-0.981251	0.00606798	-161.71	0	0.000534119	-0.110518	0.00480964	1	9	0.946226
	Dorsal	-2.35185e-06	3.39119e-05	-0.0693516	0.946226
												0.9933
PETColdestQuarter ~ Dorsal	(Intercept)	1065	207.788	5.12543	0.0006234	0.00183854	-0.109068	0.0165773	1	9	0.900384
	Dorsal	-0.228581	1.77535	-0.128753	0.900384
												0.9933
PETDriestQuarter ~ Dorsal	(Intercept)	2435.17	526.748	4.62303	0.00124897	0.00883252	-0.101297	0.0802011	1	9	0.783431
	Dorsal	-0.851607	3.00711	-0.283198	0.783431
												0.9933
PETseasonality ~ Dorsal	(Intercept)	82389.8	23261.1	3.54195	0.00629481	0.0240369	-0.0844035	0.22166	1	9	0.64898
	Dorsal	61.2044	129.999	0.470808	0.64898
												0.9933
PETWarmestQuarter ~ Dorsal	(Intercept)	3227.65	386.202	8.35741	1.55849e-05	0.0013112	-0.109654	0.0118163	1	9	0.915823
	Dorsal	-0.250626	2.30561	-0.108703	0.915823
												0.9933
PETWettestQuarter ~ Dorsal	(Intercept)	2441.91	358.929	6.80333	7.87577e-05	0.00115991	-0.109822	0.0104513	1	9	0.920814
	Dorsal	-0.313514	3.0667	-0.102232	0.920814
												0.9933
annualPET ~ Dorsal	(Intercept)	26832.8	1707.49	15.7148	7.52455e-08	0.0747124	-0.0280973	0.726706	1	9	0.416061
	Dorsal	-12.4365	14.5888	-0.85247	0.416061
												0.9933
aridityIndexThornthwaite ~ Dorsal	(Intercept)	98.1155	0.608863	161.145	0	0.00174457	-0.109173	0.0157286	1	9	0.902953
	Dorsal	0.000426749	0.00340274	0.125414	0.902953

## Sheet: dorsal MS depth
Correlation		Estimate	Std. Error	t value	Pr(>|t|)	R2	adj. R2	F-Statistic	df	df	p	adj. P
cfvo ~ dorsal MS depth	(Intercept)	162.828	81.9525	1.98686	0.078191	0.00204929	-0.108834	0.0184815	1	9	0.894856	0.981
	dorsal MS depth	-2.13364	15.6947	-0.135947	0.894856
clay ~ dorsal MS depth	(Intercept)	240.067	53.6953	4.47092	0.0015526	0.0653631	-0.0384854	0.629408	1	9	0.447982	0.9735
	dorsal MS depth	-8.15817	10.2832	-0.793353	0.447982
sand ~ dorsal MS depth	(Intercept)	386.916	115.132	3.36063	0.00838079	0.139319	0.0436882	1.45684	1	9	0.258198	0.9735
	dorsal MS depth	26.6129	22.0489	1.207	0.258198
silt ~ dorsal MS depth	(Intercept)	334.057	78.5383	4.25343	0.00213168	0.140455	0.0449499	1.47065	1	9	0.256113	0.9735
	dorsal MS depth	-18.2401	15.0408	-1.21271	0.256113
soc ~ dorsal MS depth	(Intercept)	168.364	98.9264	1.70192	0.122979	6.80401e-05	-0.111036	0.000612403	1	9	0.980797	0.981
	dorsal MS depth	-0.468836	18.9453	-0.0247468	0.980797
climaticMoistureIndex ~ dorsal MS depth	(Intercept)	-0.976628	0.0115233	-84.7525	2.24265e-14	0.0239718	-0.0844758	0.221045	1	9	0.649429	0.9735
	dorsal MS depth	-0.00103755	0.00220682	-0.470154	0.649429
PETColdestQuarter ~ dorsal MS depth	(Intercept)	39.7453	465.302	0.0854182	0.933799	0.359285	0.288094	5.04681	1	9	0.0512949	0.567
	dorsal MS depth	230.869	102.768	2.24651	0.0512949
PETDriestQuarter ~ dorsal MS depth	(Intercept)	2280.02	1048.27	2.17503	0.0576392	0.000801619	-0.11022	0.00722036	1	9	0.934143	0.981
	dorsal MS depth	17.2197	202.65	0.0849727	0.934143
PETseasonality ~ dorsal MS depth	(Intercept)	122125	43385.1	2.81492	0.020214	0.0806479	-0.0215023	0.789503	1	9	0.397376	0.9735
	dorsal MS depth	-7382.57	8308.65	-0.88854	0.397376
PETWarmestQuarter ~ dorsal MS depth	(Intercept)	3388.87	803.405	4.21813	0.00224564	0.00687341	-0.103474	0.0622888	1	9	0.808517	0.981
	dorsal MS depth	-39.586	158.612	-0.249577	0.808517
PETWettestQuarter ~ dorsal MS depth	(Intercept)	1627.6	965.9	1.68506	0.126259	0.0740675	-0.0288139	0.719931	1	9	0.418162	0.9735
	dorsal MS depth	181.009	213.332	0.848487	0.418162
annualPET ~ dorsal MS depth	(Intercept)	21248.9	4697.73	4.52324	0.00144009	0.103451	0.00383392	1.03849	1	9	0.334784	0.9735
	dorsal MS depth	1057.33	1037.55	1.01906	0.334784
aridityIndexThornthwaite ~ dorsal MS depth	(Intercept)	97.6593	1.15643	84.449	2.30926e-14	0.0248542	-0.0834953	0.229389	1	9	0.643399	0.9735
	dorsal MS depth	0.106071	0.221467	0.478946	0.643399
bio_12 ~ dorsal MS depth	(Intercept)	467.254	264.825	1.76439	0.111488	0.000343823	-0.110729	0.00309547	1	9	0.956847	0.981
	dorsal MS depth	2.82171	50.7165	0.0556369	0.956847
bio_13 ~ dorsal MS depth	(Intercept)	72.5013	58.9622	1.22962	0.250013	0.0338574	-0.0734918	0.315395	1	9	0.588098	0.9735
	dorsal MS depth	6.34149	11.2918	0.5616	0.588098
bio_14 ~ dorsal MS depth	(Intercept)	7.02535	4.4897	1.56477	0.152076	0.0141537	-0.0953847	0.129213	1	9	0.72754	0.981
	dorsal MS depth	-0.309072	0.85982	-0.359461	0.72754
bio_15 ~ dorsal MS depth	(Intercept)	43.0425	20.6247	2.08694	0.0665123	0.300318	0.222576	3.86299	1	9	0.0809322	0.567
	dorsal MS depth	8.31175	4.22893	1.96545	0.0809322
bio_16 ~ dorsal MS depth	(Intercept)	201.2	166.102	1.2113	0.256624	0.0363218	-0.0707536	0.339217	1	9	0.574581	0.9735
	dorsal MS depth	18.527	31.8101	0.582423	0.574581
bio_17 ~ dorsal MS depth	(Intercept)	26.2264	14.4091	1.82013	0.102082	0.0333893	-0.0740119	0.310884	1	9	0.590735	0.9735
	dorsal MS depth	-1.54615	2.77302	-0.557569	0.590735
bio_18 ~ dorsal MS depth	(Intercept)	129.424	71.9041	1.79995	0.1054	0.00440753	-0.106214	0.0398434	1	9	0.846224	0.981
	dorsal MS depth	-3.16997	15.881	-0.199608	0.846224
bio_19 ~ dorsal MS depth	(Intercept)	87.3513	18.8671	4.62983	0.00123697	0.341231	0.268034	4.66184	1	9	0.0591512	0.567
	dorsal MS depth	-8.99717	4.16703	-2.15913	0.0591512

## Sheet: ventral
Correlation		Estimate	Std. Error	t value	Pr(>|t|)	R2	adj. R2	F-Statistic	df	df	p	adj. P
climaticMoistureIndex ~ Ventral	(Intercept)	-0.980214	0.00581371	-168.604	0	0.025537	-0.0827366	0.235856	1	9	0.638819	0.923429
	Ventral	-2.01065e-05	4.14013e-05	-0.48565	0.638819
PETColdestQuarter ~ Ventral	(Intercept)	1032.44	223.668	4.61592	0.00126164	0.000927278	-0.110081	0.00835325	1	9	0.92918	0.958
	Ventral	0.221182	2.42004	0.0913961	0.92918
PETDriestQuarter ~ Ventral	(Intercept)	2448.54	507.399	4.82567	0.000939544	0.0151751	-0.0942499	0.138681	1	9	0.718214	0.923429
	Ventral	-1.39622	3.74925	-0.372399	0.718214
PETseasonality ~ Ventral	(Intercept)	87217.2	22843	3.81812	0.00410175	0.000330235	-0.110744	0.0029731	1	9	0.957707	0.958
	Ventral	8.86988	162.672	0.0545261	0.957707
PETWarmestQuarter ~ Ventral	(Intercept)	3253.01	373.216	8.71614	1.10888e-05	0.0068838	-0.103462	0.0623836	1	9	0.808375	0.923429
	Ventral	-0.731462	2.92858	-0.249767	0.808375
PETWettestQuarter ~ Ventral	(Intercept)	2557.42	380.952	6.71324	8.72133e-05	0.028042	-0.0799533	0.259659	1	9	0.622613	0.923429
	Ventral	-2.10034	4.12181	-0.509568	0.622613
annualPET ~ Ventral	(Intercept)	26469.8	1889.14	14.0116	2.03621e-07	0.0215965	-0.087115	0.198659	1	9	0.666334	0.923429
	Ventral	-9.11036	20.44	-0.445712	0.666334
aridityIndexThornthwaite ~ Ventral	(Intercept)	98.0286	0.583759	167.927	0	0.0253532	-0.0829409	0.234115	1	9	0.640045	0.923429
	Ventral	0.00201144	0.00415713	0.483854	0.640045
bio_12 ~ Ventral	(Intercept)	506.215	132.301	3.82622	0.0040511	0.0213845	-0.0873506	0.196666	1	9	0.667895	0.923429
	Ventral	-0.41782	0.94216	-0.44347	0.667895
bio_13 ~ Ventral	(Intercept)	109.635	29.7339	3.68721	0.00501903	0.036286	-0.0707933	0.33887	1	9	0.574772	0.923429
	Ventral	-0.123262	0.211745	-0.582126	0.574772
bio_14 ~ Ventral	(Intercept)	5.91582	2.26954	2.60661	0.0284282	0.0119022	-0.0978865	0.10841	1	9	0.749495	0.923429
	Ventral	-0.00532148	0.0161621	-0.329256	0.749495
bio_15 ~ Ventral	(Intercept)	82.4477	10.5152	7.84081	2.59811e-05	0.0092329	-0.100852	0.0838705	1	9	0.77868	0.923429
	Ventral	-0.0268063	0.0925618	-0.289604	0.77868
bio_16 ~ Ventral	(Intercept)	312.471	83.3035	3.75099	0.00454773	0.0492669	-0.0563702	0.466379	1	9	0.511852	0.923429
	Ventral	-0.405129	0.593231	-0.682919	0.511852
bio_18 ~ Ventral	(Intercept)	143.829	37.0206	3.88511	0.00370245	0.15834	0.0648221	1.69315	1	9	0.225509	0.923429
	Ventral	-0.343046	0.263635	-1.30121	0.225509
bio_17 ~ Ventral	(Intercept)	19.9509	7.23702	2.75678	0.0222289	0.00889597	-0.101227	0.0807824	1	9	0.782671	0.923429
	Ventral	-0.014902	0.0524307	-0.284222	0.782671
bio_19 ~ Ventral	(Intercept)	50.7865	8.86111	5.73139	0.000282856	0.0193963	-0.0895596	0.17802	1	9	0.68298	0.923429
	Ventral	-0.040452	0.0958751	-0.421924	0.68298

## Sheet: ventral + dorsal MS depths
Correlation		Estimate	Std. Error	t value	Pr(>|t|)	R2	adj. R2	F-Statistic	df	df	p	adj. P
PETColdestQuarter ~ ventral MS depth + dorsal MS depth	(Intercept)	185.295	381.299	0.485958	0.640028	0.627242	0.534052	6.73082	2	8	0.0193067	0.2688
	ventral MS depth	125.163	52.1928	2.39808	0.0433062
	dorsal MS depth	102.338	98.9197	1.03456	0.331132
PETDriestQuarter ~ ventral MS depth + dorsal MS depth	(Intercept)	2281.3	1112.9	2.04987	0.0745232	0.000792546	-0.249009	0.0031727	2	8	0.996834	0.997
	ventral MS depth	-1.20724	154.445	-0.00781663	0.993955
	dorsal MS depth	18.0428	250.233	0.0721038	0.944289
PETseasonality ~ ventral MS depth + dorsal MS depth	(Intercept)	129150	37852.4	3.41194	0.00919674	0.434381	0.292977	3.0719	2	8	0.102352	0.272
	ventral MS depth	-11019.5	5181.31	-2.12677	0.0661245
	dorsal MS depth	808.788	9820	0.0823613	0.936383
PETWarmestQuarter ~ ventral MS depth + dorsal MS depth	(Intercept)	3443.97	811.737	4.24272	0.002827	0.112129	-0.109838	0.50516	2	8	0.62144	0.858667
	ventral MS depth	-107.091	111.274	-0.96241	0.364027
	dorsal MS depth	42.6286	189.747	0.22466	0.827876
PETWettestQuarter ~ ventral MS depth + dorsal MS depth	(Intercept)	1652.11	1036.29	1.59425	0.149546	0.0766157	-0.15423	0.331891	2	8	0.726993	0.894769
	ventral MS depth	21.0766	141.85	0.148584	0.885559
	dorsal MS depth	159.365	268.844	0.59278	0.569702
annualPET ~ ventral MS depth + dorsal MS depth	(Intercept)	21177.8	5044.57	4.19814	0.00300416	0.104329	-0.119588	0.465928	2	8	0.643566	0.858667
	ventral MS depth	-61.1815	690.509	-0.0886035	0.931575
	dorsal MS depth	1120.16	1308.7	0.85593	0.416934
aridityIndexThornthwaite ~ ventral MS depth + dorsal MS depth	(Intercept)	97.8231	1.01662	96.2236	1.51879e-13	0.37317	0.216463	2.38132	2	8	0.154383	0.32
	ventral MS depth	-0.299869	0.141108	-2.12511	0.0662961
	dorsal MS depth	0.342582	0.229573	1.49226	0.173977
bio_12 ~ ventral MS depth + dorsal MS depth	(Intercept)	405.217	217.213	1.86553	0.0990855	0.461838	0.327297	3.4327	2	8	0.0838789	0.2688
	ventral MS depth	78.6057	30.0834	2.61293	0.0309891
	dorsal MS depth	-55.5456	49.3029	-1.12662	0.29256
bio_13 ~ ventral MS depth + dorsal MS depth	(Intercept)	61.9329	46.2093	1.34027	0.216974	0.521045	0.401306	4.35151	2	8	0.0526236	0.2688
	ventral MS depth	18.2495	6.39807	2.85234	0.021402
	dorsal MS depth	-7.97352	10.4952	-0.75973	0.46921
bio_14 ~ ventral MS depth + dorsal MS depth	(Intercept)	7.01158	4.75946	1.47319	0.178922	0.0158308	-0.230211	0.064342	2	8	0.938164	0.997
	ventral MS depth	0.0765582	0.655694	0.116759	0.909929
	dorsal MS depth	-0.375098	1.07241	-0.349771	0.73554
bio_15 ~ ventral MS depth + dorsal MS depth	(Intercept)	35.4269	19.2519	1.84018	0.103018	0.568451	0.460563	5.26893	2	8	0.0346834	0.2688
	ventral MS depth	4.87791	2.65227	1.83914	0.103181
	dorsal MS depth	5.65254	4.33788	1.30307	0.228805
bio_16 ~ ventral MS depth + dorsal MS depth	(Intercept)	175.585	135.078	1.29988	0.229843	0.478474	0.348092	3.6698	2	8	0.0739783	0.2688
	ventral MS depth	48.8726	18.727	2.60974	0.0311427
	dorsal MS depth	-20.4036	30.5891	-0.667021	0.523528
bio_17 ~ ventral MS depth + dorsal MS depth	(Intercept)	26.1997	15.2929	1.71319	0.12503	0.0332329	-0.208459	0.137501	2	8	0.87355	0.997
	ventral MS depth	0.0268542	2.11743	0.0126825	0.990192
	dorsal MS depth	-1.56485	3.43956	-0.454956	0.661233
bio_18 ~ ventral MS depth + dorsal MS depth	(Intercept)	142.381	71.6898	1.98607	0.0822725	0.142586	-0.0717672	0.665192	2	8	0.540458	0.858667
	ventral MS depth	11.1423	9.81302	1.13546	0.289055
	dorsal MS depth	-14.6121	18.5984	-0.785664	0.454702
bio_19 ~ ventral MS depth + dorsal MS depth	(Intercept)	86.4068	20.1611	4.28581	0.00266644	0.348287	0.185359	2.13767	2	8	0.180395	0.32
	ventral MS depth	-0.812205	2.75969	-0.29431	0.776013
	dorsal MS depth	-8.1631	5.23037	-1.56071	0.157214
climaticMoistureIndex ~ ventral MS depth + dorsal MS depth	(Intercept)	-0.97818	0.0102114	-95.7927	1.5743e-13	0.359739	0.199673	2.24745	2	8	0.168046	0.32
	ventral MS depth	0.00292582	0.00141799	2.06336	0.0729778
	dorsal MS depth	-0.00335385	0.00230303	-1.45628	0.183412

## Sheet: ventral + dorsal numbers
Correlation		Estimate	Std. Error	t value	Pr(>|t|)	R2	adj. R2	F-Statistic	df	df	p	adj. P
climaticMoistureIndex ~ number ventral MS + number dorsal MS	(Intercept)	-0.976825	0.0139701	-69.9226	1.94866e-12	0.017542	-0.228073	0.0714208	2	8	0.931657	1
	number ventral MS	-5.51131e-07	7.37529e-06	-0.0747267	0.942267
	number dorsal MS	-1.59105e-06	6.82339e-06	-0.233177	0.82148
PETColdestQuarter ~ number Ventral MS + number dorsal MS	(Intercept)	-88.9401	716.132	-0.124195	0.904225	0.34525	0.181563	2.1092	2	8	0.183781	0.9504
	number ventral MS	0.118527	0.378071	0.313505	0.761915
	number dorsal MS	0.468642	0.349779	1.33982	0.217112
PETDriestQuarter ~ number ventral MS + number dorsal MS	(Intercept)	1437.43	1086.69	1.32277	0.222472	0.274199	0.0927491	1.51115	2	8	0.277504	0.9504
	number ventral MS	-0.492323	0.573699	-0.858155	0.415776
	number dorsal MS	0.906013	0.530768	1.70698	0.126211
PETseasonality ~ number ventral MS + number dorsal MS	(Intercept)	101747	54400	1.87035	0.0983542	0.0100655	-0.237418	0.0406714	2	8	0.960342	1
	number ventral MS	-2.47453	28.7197	-0.0861616	0.933455
	number dorsal MS	-4.00615	26.5705	-0.150774	0.883886
PETWarmestQuarter ~ number ventral MS + number dorsal MS	(Intercept)	2336	939.38	2.48675	0.0377128	0.134028	-0.0824652	0.619086	2	8	0.562362	1
	number ventral MS	0.0255678	0.495931	0.0515552	0.960147
	number dorsal MS	0.372429	0.45882	0.811712	0.440438
PETWettestQuarter ~ number ventral MS + number dorsal MS	(Intercept)	968.618	1566.53	0.618322	0.553556	0.261843	0.0773037	1.4189	2	8	0.29689	0.9504
	number ventral MS	0.984303	0.602653	1.63328	0.141052
	number dorsal MS	-0.281726	0.751366	-0.374952	0.717442
annualPET ~ number ventral MS + number dorsal MS	(Intercept)	25724.7	9011.79	2.85456	0.0213291	4.99869e-05	-0.249938	0.000199958	2	8	0.9998	1
	number ventral MS	0.0592622	3.46689	0.0170938	0.98678
	number dorsal MS	0.00637409	4.32239	0.00147467	0.998859
aridityIndexThornthwaite ~ number ventral MS + number dorsal MS	(Intercept)	97.6492	1.40097	69.7011	1.99862e-12	0.0198441	-0.225195	0.0809835	2	8	0.922955	1
	number ventral MS	7.84904e-05	0.00073962	0.106123	0.918098
	number dorsal MS	0.000154826	0.000684273	0.226263	0.826671
bio_12 ~ number ventral MS + number dorsal MS	(Intercept)	524.91	317.606	1.65271	0.136992	0.0152682	-0.230915	0.0620199	2	8	0.940312	1
	number ventral MS	0.0346295	0.167675	0.206527	0.841539
	number dorsal MS	-0.054459	0.155128	-0.351059	0.73461
bio_13 ~ number ventral MS + number dorsal MS	(Intercept)	88.7745	72.0552	1.23204	0.252917	0.0118333	-0.235208	0.0479001	2	8	0.9535	1
	number ventral MS	0.0115192	0.0380404	0.302815	0.769755
	number dorsal MS	-0.00520735	0.0351938	-0.147962	0.886034
bio_14 ~ number ventral MS + number dorsal MS	(Intercept)	6.9721	4.62857	1.50632	0.170407	0.282414	0.103017	1.57424	2	8	0.265153	0.9504
	number ventral MS	0.00337061	0.00244358	1.37937	0.205108
	number dorsal MS	-0.00394401	0.00226072	-1.74458	0.119212
bio_15 ~ number ventral MS + number dorsal MS	(Intercept)	52.5108	40.0383	1.31152	0.22607	0.0778926	-0.152634	0.337889	2	8	0.72298	1
	number ventral MS	-0.00242579	0.015795	-0.153579	0.881745
	number dorsal MS	0.0150059	0.0191195	0.784848	0.455154
bio_16 ~ number ventral MS + number dorsal MS	(Intercept)	254.654	203.242	1.25296	0.245602	0.0118678	-0.235165	0.0480413	2	8	0.953367	1
	number ventral MS	0.0330674	0.107298	0.308182	0.765816
	number dorsal MS	-0.0173584	0.0992691	-0.174862	0.865533
bio_17 ~ number ventral MS + number dorsal MS	(Intercept)	31.4446	14.3035	2.19838	0.059143	0.353525	0.191907	2.1874	2	8	0.174665	0.9504
	number ventral MS	0.00901118	0.00755132	1.19333	0.266927
	number dorsal MS	-0.0145398	0.00698624	-2.08121	0.0709816
bio_18 ~ number Ventral MS + number dorsal MS	(Intercept)	63.0954	87.2871	0.722849	0.490363	0.183029	-0.0212137	0.896135	2	8	0.445478	1
	number ventral MS	0.0614242	0.0460819	1.33294	0.219263
	number dorsal MS	-0.0328654	0.0426335	-0.770881	0.462934
bio_19 ~ number ventral MS + number dorsal MS	(Intercept)	70.197	39.7023	1.76808	0.115022	0.115875	-0.105156	0.524249	2	8	0.611018	1
	number ventral MS	-0.0151876	0.0152737	-0.994365	0.349166
	number dorsal MS	0.00446145	0.0190427	0.234286	0.820647
