# Supplementary material for: Phylogenetic and morphological influence on habitat choice in moisture‐harvesting horned lizards (Phrynosoma spp.)
Source: Ecol Evol. 2021 Sep 21;11(20):14146–61. doi: 10.1002/ece3.8132 (PMC8525137; doi:10.1002/ece3.8132)
Supplement: Supplementary file 3 — Supplementary Material [file ECE3-11-14146-s003.nex]

#NEXUS

Begin taxa;
	Dimensions ntax=18;
	Taxlabels
		Sceloporus
		asio
		blainvillii
		braconnieri
		cerroense
		cornutum
		coronatum
		ditmarsi
		douglasii
		goodei
		hernandesi
		mcallii
		modestum
		orbiculare
		platyrhinos
		sherbrookei
		solare
		taurus
		;
End;

Begin trees;
	Translate
		1 Sceloporus,
		2 asio,
		3 blainvillii,
		4 braconnieri,
		5 cerroense,
		6 cornutum,
		7 coronatum,
		8 ditmarsi,
		9 douglasii,
		10 goodei,
		11 hernandesi,
		12 mcallii,
		13 modestum,
		14 orbiculare,
		15 platyrhinos,
		16 sherbrookei,
		17 solare,
		18 taurus
		;
tree TREE1 = [&R] ((((((5[&length_range={0.4571405127646,31.17870027775},NKTR.rate_median=2.704930220680716E-4,BDNF.rate_95%_HPD={5.411460036488938E-6,3.373128857281395E-4},length_95%_HPD={1.431320176108,8.815493230811},R35.rate_95%_HPD={9.642209527844279E-5,5.674171816155662E-4},R35.rate_range={3.171143560167E-5,0.003445357242429059},height_median=8.782308213994838E-12,SOCS5.rate_95%_HPD={4.485975470807421E-5,2.6545723760652113E-4},height_range={0.0,1.0598455446597654E-10},EXPH5.rate_95%_HPD={4.254025117760277E-5,5.241168049356384E-4},NKTR.rate_range={3.81354326913827E-5,0.00261721518830652},height_95%_HPD={0.0,5.502442945726216E-11},length_median=4.419521386301501,EXPH5.rate_median=2.7622450244879084E-4,height=1.7009837748230108E-11,BDNF.rate=1.4665662582176426E-4,length=4.765951269191016,RAG1.rate_range={7.99841229252792E-6,0.0012202288640912314},NKTR.rate_95%_HPD={9.772521383066582E-5,5.560179681473333E-4},SOCS5.rate_median=1.3889859276424322E-4,RAG1.rate_median=2.3717260935915223E-4,BDNF.rate_range={1.0145761462741431E-6,0.0019092473056975762},RAG1.rate_95%_HPD={5.049570261486476E-5,4.5375714036204116E-4},SOCS5.rate_range={5.465385352289153E-6,0.0011796501227867315},EXPH5.rate_range={3.317758857766442E-6,0.0025010542106902165},SOCS5.rate=1.4804841010851414E-4,R35.rate=3.1809610399892793E-4,RAG1.rate=2.4784904426776336E-4,R35.rate_median=2.986542868386839E-4,EXPH5.rate=2.8656887705592985E-4,NKTR.rate=2.9633575926326565E-4,BDNF.rate_median=1.257760084336378E-4]:4.765951269191034,3[&length_range={0.4571405127646,31.17870027775},NKTR.rate_median=2.52807862805753E-4,BDNF.rate_95%_HPD={4.502433114510145E-6,3.36972888639602E-4},length_95%_HPD={1.431320176108,8.815493230811},R35.rate_95%_HPD={1.1128801870412887E-4,6.742965203840154E-4},R35.rate_range={3.588762300233189E-5,0.002721677657531458},height_median=8.782308213994838E-12,SOCS5.rate_95%_HPD={4.5160535077614176E-5,2.703464336587923E-4},height_range={0.0,1.0598455446597654E-10},EXPH5.rate_95%_HPD={7.327977811317584E-5,6.263295194291515E-4},NKTR.rate_range={1.151776166125336E-5,0.0019647485483871964},height_95%_HPD={0.0,5.502442945726216E-11},length_median=4.419521386301501,EXPH5.rate_median=3.092150901107516E-4,height=1.7009837748230108E-11,BDNF.rate=1.4671333631387237E-4,length=4.765951269191016,RAG1.rate_range={1.063162006557358E-5,0.0013329019648149207},NKTR.rate_95%_HPD={7.825674077736167E-5,4.592883366759593E-4},SOCS5.rate_median=1.403471017186279E-4,RAG1.rate_median=2.3828325883441668E-4,BDNF.rate_range={1.3512337087031845E-6,0.0015732726161813166},RAG1.rate_95%_HPD={4.635912462906881E-5,4.5382951499969094E-4},SOCS5.rate_range={6.686552106804466E-6,0.0025312918437748982},EXPH5.rate_range={1.0595817996580993E-5,0.0023200186808842033},SOCS5.rate=1.5068062063060294E-4,R35.rate=3.5931792091129725E-4,RAG1.rate=2.4858414006526884E-4,R35.rate_median=3.268548086488699E-4,EXPH5.rate=3.30055242208544E-4,NKTR.rate=2.6650813291552385E-4,BDNF.rate_median=1.2576955402625442E-4]:4.765951269191034)[&length_range={1.13140966023,47.38502881864},NKTR.rate_median=2.3442065161652256E-4,BDNF.rate_95%_HPD={1.978877869908701E-5,4.831224055486749E-4},length_95%_HPD={2.763109564799,15.43617719823},R35.rate_95%_HPD={1.1995913482917106E-4,6.383231168460713E-4},R35.rate_range={5.045984849627955E-5,0.0024007314862883986},height_median=4.419521386310144,SOCS5.rate_95%_HPD={4.5553797102627755E-5,2.621078467491843E-4},height_range={0.4571405127680066,31.178700277799976},EXPH5.rate_95%_HPD={4.190237825397311E-5,4.8182600893714543E-4},NKTR.rate_range={9.068662251087736E-6,0.001122359213025451},height_95%_HPD={1.4313201761559924,8.815493230851018},length_median=8.016792513498999,EXPH5.rate_median=2.5974318576264257E-4,height=4.765951269208044,BDNF.rate=2.0391040330895217E-4,length=8.52888314633094,posterior=1.0,RAG1.rate_range={1.967156160834523E-5,0.002288776086657465},NKTR.rate_95%_HPD={6.691553560632424E-5,4.038008349783539E-4},SOCS5.rate_median=1.375946118392141E-4,RAG1.rate_median=2.681189674794472E-4,BDNF.rate_range={5.335309260300053E-6,0.0021429890535053465},RAG1.rate_95%_HPD={7.383893599678097E-5,5.134345480940629E-4},SOCS5.rate_range={2.949101999292157E-6,9.102033113963235E-4},EXPH5.rate_range={7.2912941825331135E-6,0.0018940805900620418},SOCS5.rate=1.4610788078357382E-4,R35.rate=3.48419395635013E-4,RAG1.rate=2.826193789724316E-4,R35.rate_median=3.2076034574893514E-4,EXPH5.rate=2.669099646734968E-4,NKTR.rate=2.4040249406343672E-4,BDNF.rate_median=1.6723448174633907E-4]:8.528883146330914,7[&length_range={3.978575329305,57.49557368718},NKTR.rate_median=2.3858046403221858E-4,BDNF.rate_95%_HPD={5.550045540626771E-6,2.5582863013756484E-4},length_95%_HPD={6.111583444621,21.48731333311},R35.rate_95%_HPD={1.1757090584151551E-4,5.79653047999445E-4},R35.rate_range={3.8877419211985404E-5,0.001566991068073687},height_median=9.00968188943807E-12,SOCS5.rate_95%_HPD={4.548731033612472E-5,2.586788871502133E-4},height_range={0.0,1.0999201549566351E-10},EXPH5.rate_95%_HPD={9.184702604423833E-5,6.128196400340684E-4},NKTR.rate_range={1.1707785196411727E-5,0.0012503816343083516},height_95%_HPD={0.0,5.5990767577895895E-11},length_median=12.64517558532,EXPH5.rate_median=3.235873772971363E-4,height=1.7003283719718113E-11,BDNF.rate=1.1778431335689417E-4,length=13.294834415521988,RAG1.rate_range={2.5490976524026123E-5,0.0015193961851619493},NKTR.rate_95%_HPD={8.046770507583634E-5,4.103924716654997E-4},SOCS5.rate_median=1.3654758638886638E-4,RAG1.rate_median=2.62915921508144E-4,BDNF.rate_range={1.0315582057848869E-6,0.0010381323272319245},RAG1.rate_95%_HPD={8.278576154900988E-5,4.8217296834015E-4},SOCS5.rate_range={9.233375393911022E-6,6.253827632452716E-4},EXPH5.rate_range={3.088210849027519E-5,0.0022160100290742933},SOCS5.rate=1.4422406890427254E-4,R35.rate=3.268543702863091E-4,RAG1.rate=2.7426810822889794E-4,R35.rate_median=3.0775469761552495E-4,EXPH5.rate=3.426665491625655E-4,NKTR.rate=2.4502619988066955E-4,BDNF.rate_median=1.0493734336930498E-4]:13.294834415521954)[&length_range={4.104851128351,67.80273960518},NKTR.rate_median=2.4968807243819853E-4,BDNF.rate_95%_HPD={7.947126483053437E-6,2.449935727619464E-4},length_95%_HPD={9.975484614211,32.70040658394},R35.rate_95%_HPD={8.747993508575235E-5,4.4454416204819903E-4},R35.rate_range={3.202481299436014E-5,0.0010076651370002666},height_median=12.645175585331508,SOCS5.rate_95%_HPD={4.690854409863031E-5,2.5974200833572494E-4},height_range={3.9785753293139976,57.49557368722998},EXPH5.rate_95%_HPD={7.986247285349833E-5,5.214928505907731E-4},NKTR.rate_range={2.87598084444463E-5,9.87460454473857E-4},height_95%_HPD={6.111583444630995,21.487313333111985},length_median=19.993734500229998,EXPH5.rate_median=2.875860234419754E-4,height=13.294834415538958,BDNF.rate=1.1645169119621763E-4,length=20.78794536979735,posterior=1.0,RAG1.rate_range={1.7130205488548652E-5,7.405350968435251E-4},NKTR.rate_95%_HPD={9.446777995409027E-5,4.2775812426302606E-4},SOCS5.rate_median=1.3758544023998945E-4,RAG1.rate_median=2.1088134886814867E-4,BDNF.rate_range={6.569906086928229E-7,8.44713846948527E-4},RAG1.rate_95%_HPD={5.6124895282300586E-5,3.8853512356794897E-4},SOCS5.rate_range={7.273800731199998E-6,9.189117519426245E-4},EXPH5.rate_range={2.4344510007873643E-5,0.0014758080993333288},SOCS5.rate=1.4551190539128375E-4,R35.rate=2.682815203808159E-4,RAG1.rate=2.1919271362273566E-4,R35.rate_median=2.619524972906404E-4,EXPH5.rate=2.9878201424050666E-4,NKTR.rate=2.585648867572389E-4,BDNF.rate_median=1.0518251333892697E-4]:21.448457373905057,(17[&length_range={13.27420763679,118.7232026455},NKTR.rate_median=2.6331190438714033E-4,BDNF.rate_95%_HPD={3.3551907774933264E-5,3.0359098328953753E-4},length_95%_HPD={19.56500953983,46.71756139671},R35.rate_95%_HPD={1.826453407800055E-4,8.458480445261656E-4},R35.rate_range={9.530296747478276E-5,0.0019002226282913615},height_median=8.981260180007666E-12,SOCS5.rate_95%_HPD={4.5104414558157144E-5,2.536767413024023E-4},height_range={0.0,1.0268763617204968E-10},EXPH5.rate_95%_HPD={1.297342277913948E-4,6.263429254622523E-4},NKTR.rate_range={4.652128057949935E-5,0.0011122599704222074},height_95%_HPD={0.0,5.5081272876122966E-11},length_median=30.758668015085,EXPH5.rate_median=3.422366386661097E-4,height=1.7015236088968354E-11,BDNF.rate=1.554284908570835E-4,length=32.03445252320912,RAG1.rate_range={7.742217161966158E-5,0.0010784571321896877},NKTR.rate_95%_HPD={1.1302950756073924E-4,4.50122255010477E-4},SOCS5.rate_median=1.351157010921055E-4,RAG1.rate_median=3.423703598322031E-4,BDNF.rate_range={8.69603522188113E-6,8.859717426883998E-4},RAG1.rate_95%_HPD={1.561038828619898E-4,5.755816288677611E-4},SOCS5.rate_range={5.465385352289153E-6,7.187782062993291E-4},EXPH5.rate_range={3.720245151571073E-5,0.0012718425714632726},SOCS5.rate=1.4215697337540241E-4,R35.rate=4.734129879279963E-4,RAG1.rate=3.566390363835099E-4,R35.rate_median=4.347057344455298E-4,EXPH5.rate=3.5943691487485104E-4,NKTR.rate=2.7518907939818747E-4,BDNF.rate_median=1.4291282863202506E-4]:31.194784556676737,12[&length_range={13.27420763679,109.032446388},NKTR.rate_median=2.262116561529148E-4,BDNF.rate_95%_HPD={4.691322229707323E-5,3.613491674329696E-4},length_95%_HPD={19.80337198312,46.37903218693},R35.rate_95%_HPD={9.218396786246789E-5,4.18072756638213E-4},R35.rate_range={3.065917999036517E-5,7.653861724218758E-4},height_median=8.981260180007666E-12,SOCS5.rate_95%_HPD={5.32393578618196E-5,2.790155122781898E-4},height_range={0.0,1.0300027497578412E-10},EXPH5.rate_95%_HPD={1.551171960216031E-4,6.977760761581157E-4},NKTR.rate_range={2.6516661478662438E-5,7.984522793827499E-4},height_95%_HPD={0.0,5.502442945726216E-11},length_median=30.360913872645,EXPH5.rate_median=3.7301982641519765E-4,height=1.7023318798746656E-11,BDNF.rate=1.843883944199468E-4,length=31.64757830138146,RAG1.rate_range={5.22829169242564E-5,0.0012291416744602127},NKTR.rate_95%_HPD={8.478937744886661E-5,3.733050721227056E-4},SOCS5.rate_median=1.4481759442366098E-4,RAG1.rate_median=2.953894715272106E-4,BDNF.rate_range={1.4019411903936294E-5,0.0011287092580377098},RAG1.rate_95%_HPD={1.2887723771123807E-4,4.919981945816115E-4},SOCS5.rate_range={2.3340867836436814E-5,0.0011296522773865379},EXPH5.rate_range={6.421026344770869E-5,0.0016477195356674743},SOCS5.rate=1.555151823567305E-4,R35.rate=2.5421638380248863E-4,RAG1.rate=3.040882534382047E-4,R35.rate_median=2.4904236402882796E-4,EXPH5.rate=3.9763278197773547E-4,NKTR.rate=2.2952994707058406E-4,BDNF.rate_median=1.6736128316978098E-4]:31.194784556676726)[&length_range={0.002422923828846,24.93844003386},NKTR.rate_median=2.3853313847570687E-4,BDNF.rate_95%_HPD={5.260720403770579E-6,3.6437071878593977E-4},length_95%_HPD={0.007601677577043,7.942076243656},R35.rate_95%_HPD={7.737491986137822E-5,5.193267337554605E-4},R35.rate_range={3.1171011129993584E-5,0.0018385433761935984},height_median=29.905898127914845,SOCS5.rate_95%_HPD={4.4263379984942315E-5,2.645720569570385E-4},height_range={13.274207636800995,91.859533762463},EXPH5.rate_95%_HPD={8.299608520365142E-5,9.093813484643694E-4},NKTR.rate_range={1.393328958177295E-5,0.0017629353392722802},height_95%_HPD={19.561604374838993,45.825567859005986},length_median=3.166603465076,EXPH5.rate_median=3.6347101606225827E-4,height=31.19478455669375,BDNF.rate=1.5558401762413168E-4,length=3.57513016694874,posterior=0.7194200644372848,RAG1.rate_range={1.6514319403697228E-5,0.00277176864712385},NKTR.rate_95%_HPD={6.463353920028272E-5,4.146835216047377E-4},SOCS5.rate_median=1.3962564282037304E-4,RAG1.rate_median=2.726294954239467E-4,BDNF.rate_range={1.0145761462741431E-6,0.0025476160228632737},RAG1.rate_95%_HPD={5.4072110456365374E-5,5.515746922616661E-4},SOCS5.rate_range={1.1538533453199854E-5,0.0025312918437748982},EXPH5.rate_range={1.0721901925326807E-5,0.004728898336898749},SOCS5.rate=1.4896975515637676E-4,R35.rate=2.9502770075084446E-4,RAG1.rate=2.9149555963259034E-4,R35.rate_median=2.817058464551155E-4,EXPH5.rate=4.230373777223814E-4,NKTR.rate=2.4506688179036973E-4,BDNF.rate_median=1.304596568435091E-4]:3.5485072327502643)[&length_range={0.4266318831836,44.98125011835},NKTR.rate_median=2.288828332496762E-4,BDNF.rate_95%_HPD={3.640422195975826E-6,2.9266780230742783E-4},length_95%_HPD={2.326512103881,15.50219105055},R35.rate_95%_HPD={8.130911285705109E-5,4.8344460104546554E-4},R35.rate_range={2.3275235257095034E-5,0.0013634677705849313},height_median=33.301264628007,SOCS5.rate_95%_HPD={4.5149728058305786E-5,2.675280028558523E-4},height_range={18.47404202616201,118.72320264556998},EXPH5.rate_95%_HPD={4.4896594157445566E-5,4.903662269397117E-4},NKTR.rate_range={8.241410929780234E-6,9.513724310188424E-4},height_95%_HPD={22.23358433656101,50.32793590774597},length_median=7.921742404962,EXPH5.rate_median=2.6089576605111786E-4,height=34.743291789444015,BDNF.rate=1.317156313310895E-4,length=8.44058337883105,posterior=1.0,RAG1.rate_range={6.990560500203232E-5,0.003360797683838708},NKTR.rate_95%_HPD={6.761285108383015E-5,3.896452643735489E-4},SOCS5.rate_median=1.3894094221456458E-4,RAG1.rate_median=4.0834333540398364E-4,BDNF.rate_range={6.569906086928229E-7,0.0030667343850797175},RAG1.rate_95%_HPD={1.4281863805741776E-4,9.721742995322803E-4},SOCS5.rate_range={7.243421270175687E-6,8.18607945587722E-4},EXPH5.rate_range={2.874672897881615E-6,0.0014375118219769932},SOCS5.rate=1.4862376414869906E-4,R35.rate=2.8057437283073277E-4,RAG1.rate=4.7374365885254337E-4,R35.rate_median=2.7161200573746754E-4,EXPH5.rate=2.6834200891232804E-4,NKTR.rate=2.3188619678868783E-4,BDNF.rate_median=1.1528980155601587E-4]:7.898375179546868,(6[&length_range={18.97843702727,115.7206614087},NKTR.rate_median=2.5041695256863004E-4,BDNF.rate_95%_HPD={2.9208424199817327E-5,2.73355560645747E-4},length_95%_HPD={25.30308211721,55.7290214535},R35.rate_95%_HPD={1.0513583673386088E-4,4.335067336437214E-4},R35.rate_range={4.087192969091467E-5,8.026137796178298E-4},height_median=8.981260180007666E-12,SOCS5.rate_95%_HPD={5.3461219149373604E-5,2.728441921059889E-4},height_range={0.0,1.0098233360622544E-10},EXPH5.rate_95%_HPD={1.9211744159636167E-4,7.610082598051327E-4},NKTR.rate_range={3.767660711932329E-5,9.970521555436487E-4},height_95%_HPD={0.0,5.567812877416145E-11},length_median=37.0588222739,EXPH5.rate_median=4.069556631348143E-4,height=1.7061233488589106E-11,BDNF.rate=1.4223913624041194E-4,length=38.66664281025321,RAG1.rate_range={1.0023255458608979E-4,0.001323151473920247},NKTR.rate_95%_HPD={1.1328637834208769E-4,4.1607269149077964E-4},SOCS5.rate_median=1.4508828569041748E-4,RAG1.rate_median=4.397806985626078E-4,BDNF.rate_range={2.349196920175164E-6,6.519516515713956E-4},RAG1.rate_95%_HPD={2.1336895388607887E-4,7.434449336482532E-4},SOCS5.rate_range={1.744650946716958E-5,7.84896977780023E-4},EXPH5.rate_range={8.63654721560228E-5,0.0016344419867628703},SOCS5.rate=1.551257750867206E-4,R35.rate=2.7010834260015975E-4,RAG1.rate=4.582963329711537E-4,R35.rate_median=2.6478684355304126E-4,EXPH5.rate=4.3440629686323487E-4,NKTR.rate=2.575512810067536E-4,BDNF.rate_median=1.3205513992377017E-4]:39.361988897699604,((4[&length_range={4.986620456445,49.80830427728},NKTR.rate_median=2.2770846064520194E-4,BDNF.rate_95%_HPD={2.6023707840065185E-5,4.3145375311916424E-4},length_95%_HPD={8.70619440329,24.94432483842},R35.rate_95%_HPD={1.0895591518398924E-4,5.122121912421972E-4},R35.rate_range={3.074331186654687E-5,0.0015375646460505659},height_median=9.00968188943807E-12,SOCS5.rate_95%_HPD={5.360949281205449E-5,2.8800842990459686E-4},height_range={0.0,1.049897946359124E-10},EXPH5.rate_95%_HPD={7.344058791063752E-5,5.115227429501871E-4},NKTR.rate_range={7.625722667877424E-6,8.96981380774941E-4},height_95%_HPD={0.0,5.516653800441418E-11},length_median=15.516282006215,EXPH5.rate_median=2.8308717175655495E-4,height=1.7013282708233284E-11,BDNF.rate=1.9776815803656126E-4,length=16.201073469352213,RAG1.rate_range={1.0380568261647477E-5,0.0010385836255082867},NKTR.rate_95%_HPD={7.391778576753095E-5,3.8000057628495787E-4},SOCS5.rate_median=1.4705395712282746E-4,RAG1.rate_median=2.317838864066242E-4,BDNF.rate_range={4.882802676451207E-6,0.0015330241782261027},RAG1.rate_95%_HPD={6.88615631869131E-5,4.2642236888476234E-4},SOCS5.rate_range={2.3073374050954365E-5,0.0018712841105982404},EXPH5.rate_range={1.5329757062036316E-5,0.0013431965411075768},SOCS5.rate=1.59608875832773E-4,R35.rate=3.0437295476406617E-4,RAG1.rate=2.4079557832039347E-4,R35.rate_median=2.9242588944997474E-4,EXPH5.rate=2.9214437492382976E-4,NKTR.rate=2.3097671883035852E-4,BDNF.rate_median=1.6971543875203142E-4]:16.201073469352266,(18[&length_range={0.7930649518998,22.57126952538},NKTR.rate_median=2.3310714484891528E-4,BDNF.rate_95%_HPD={1.5392980390142063E-5,5.431642640125971E-4},length_95%_HPD={1.802578483569,9.104014327317},R35.rate_95%_HPD={9.178108967561338E-5,5.503457966114095E-4},R35.rate_range={2.2229854795270093E-5,0.0020261383424447286},height_median=8.981260180007666E-12,SOCS5.rate_95%_HPD={4.3949653822371144E-5,2.635506091841625E-4},height_range={0.0,1.0396661309641786E-10},EXPH5.rate_95%_HPD={4.768346644777972E-5,5.173364480196518E-4},NKTR.rate_range={1.1707785196411727E-5,0.0011570404407802918},height_95%_HPD={0.0,5.502442945726216E-11},length_median=4.8976028922795,EXPH5.rate_median=2.727731205911267E-4,height=1.7053217878169254E-11,BDNF.rate=2.2165095681813036E-4,length=5.2120513947617555,RAG1.rate_range={1.309624693150414E-5,0.0018504823912684953},NKTR.rate_95%_HPD={6.786564702239114E-5,4.0470184295536755E-4},SOCS5.rate_median=1.38625544104857E-4,RAG1.rate_median=2.7486625659207747E-4,BDNF.rate_range={2.8436152224427963E-6,0.0034115466334764077},RAG1.rate_95%_HPD={6.272064688312181E-5,5.364650169991625E-4},SOCS5.rate_range={5.490970131958628E-6,9.841685984677859E-4},EXPH5.rate_range={6.9532958067198215E-6,0.0014031168760911476},SOCS5.rate=1.474957134239112E-4,R35.rate=3.122587189965142E-4,RAG1.rate=2.9225427658197795E-4,R35.rate_median=2.948353526813429E-4,EXPH5.rate=2.8168150743189163E-4,NKTR.rate=2.387478172738515E-4,BDNF.rate_median=1.749437839480756E-4]:5.21205139476176,16[&length_range={0.7930649518998,22.57126952538},NKTR.rate_median=2.4888164565887094E-4,BDNF.rate_95%_HPD={1.3076989240399672E-5,5.325933326276534E-4},length_95%_HPD={1.802578483569,9.104014327317},R35.rate_95%_HPD={8.785978761787771E-5,5.460952025301615E-4},R35.rate_range={3.1244694115024384E-5,0.0023393668248821373},height_median=8.981260180007666E-12,SOCS5.rate_95%_HPD={4.7414560429573514E-5,2.6817397005699607E-4},height_range={0.0,1.0396661309641786E-10},EXPH5.rate_95%_HPD={5.058843046797506E-5,5.223467699145199E-4},NKTR.rate_range={2.2062968215362516E-5,0.0014399724604487007},height_95%_HPD={0.0,5.502442945726216E-11},length_median=4.8976028922795,EXPH5.rate_median=2.723513092008879E-4,height=1.7053217878169254E-11,BDNF.rate=2.1941233670559504E-4,length=5.2120513947617555,RAG1.rate_range={5.475814928904958E-5,0.0028987812303236196},NKTR.rate_95%_HPD={8.086508609252889E-5,4.5153691681783464E-4},SOCS5.rate_median=1.3900159418704975E-4,RAG1.rate_median=3.749554028274766E-4,BDNF.rate_range={2.1426778044967935E-6,0.0031602168438537546},RAG1.rate_95%_HPD={1.283972247815961E-4,8.888704688020654E-4},SOCS5.rate_range={9.361589125657545E-6,0.0013538619381733064},EXPH5.rate_range={7.382499893457582E-6,0.0020251676012812297},SOCS5.rate=1.481144282132286E-4,R35.rate=3.126439136505318E-4,RAG1.rate=4.3262785655569333E-4,R35.rate_median=2.9615761712655766E-4,EXPH5.rate=2.8240524738821875E-4,NKTR.rate=2.6143640915266236E-4,BDNF.rate_median=1.7403696725454816E-4]:5.21205139476176)[&length_range={2.028040891484,39.03676598359},NKTR.rate_median=2.5149794261525445E-4,BDNF.rate_95%_HPD={3.889910417797833E-6,2.904311810356782E-4},length_95%_HPD={4.71128013226,18.44838873819},R35.rate_95%_HPD={1.1493568637978018E-4,5.886667666111317E-4},R35.rate_range={4.346307346461396E-5,0.0016288532042325584},height_median=4.897602892282542,SOCS5.rate_95%_HPD={5.365451491125886E-5,3.0273968248019703E-4},height_range={0.7930649519010018,22.571269525380018},EXPH5.rate_95%_HPD={7.902998774479312E-5,5.75042996076711E-4},NKTR.rate_range={2.4627404257517537E-5,0.001340218789605188},height_95%_HPD={1.8025784835700023,9.10401432737703},length_median=10.478288883425,EXPH5.rate_median=3.0575349603756115E-4,height=5.212051394778813,BDNF.rate=1.305516095569181E-4,length=10.989022074590448,posterior=1.0,RAG1.rate_range={1.2481557909287819E-5,0.0011468419918447413},NKTR.rate_95%_HPD={8.589510747624987E-5,4.429007627683829E-4},SOCS5.rate_median=1.4915528165578983E-4,RAG1.rate_median=2.3190909073178686E-4,BDNF.rate_range={5.048422418664867E-7,0.0012355711494253885},RAG1.rate_95%_HPD={5.271635017337545E-5,4.403014385802296E-4},SOCS5.rate_range={1.9121983562646966E-5,0.0018712841105982404},EXPH5.rate_range={1.6205369106604623E-5,0.0019511116666187202},SOCS5.rate=1.642854253562596E-4,R35.rate=3.3284662913731855E-4,RAG1.rate=2.4198675653292392E-4,R35.rate_median=3.1232851941471595E-4,EXPH5.rate=3.2146127405372236E-4,NKTR.rate=2.6214270735658486E-4,BDNF.rate_median=1.1459854157892602E-4]:10.989022074590467)[&length_range={3.980314627824,72.26239633199},NKTR.rate_median=2.3518698401569626E-4,BDNF.rate_95%_HPD={6.112784059575241E-6,2.4001203134798693E-4},length_95%_HPD={10.33193038409,30.49572784719},R35.rate_95%_HPD={1.5554340310739077E-4,6.883207360380667E-4},R35.rate_range={7.342369454036658E-5,0.0018560452873683207},height_median=15.516282006229495,SOCS5.rate_95%_HPD={5.467298820449741E-5,2.860474091387837E-4},height_range={4.9866204564730054,49.808304277283014},EXPH5.rate_95%_HPD={6.329483353575036E-5,5.315807458880908E-4},NKTR.rate_range={1.781029714530362E-5,0.0010675887020177338},height_95%_HPD={8.706194403312992,24.944324838431015},length_median=18.998895545114998,EXPH5.rate_median=2.879587795656597E-4,height=16.20107346936928,BDNF.rate=1.113509367469441E-4,length=19.737827139686193,posterior=1.0,RAG1.rate_range={1.755332469607747E-5,9.256469350888999E-4},NKTR.rate_95%_HPD={8.782999817838617E-5,3.9483383175639643E-4},SOCS5.rate_median=1.4631474024829347E-4,RAG1.rate_median=2.1543125981274638E-4,BDNF.rate_range={1.2692968501903917E-6,8.337384656237344E-4},RAG1.rate_95%_HPD={6.63772279913861E-5,4.0307970205253897E-4},SOCS5.rate_range={1.55023156654107E-5,9.616457416276755E-4},EXPH5.rate_range={1.8025758648020415E-6,0.0014742011021871395},SOCS5.rate=1.58336341707397E-4,R35.rate=3.8503707887149865E-4,RAG1.rate=2.2474687994614563E-4,R35.rate_median=3.553858393628304E-4,EXPH5.rate=2.9693300079815254E-4,NKTR.rate=2.398364652444606E-4,BDNF.rate_median=9.957641614491949E-5]:20.036665560396717,(((15[&length_range={0.3310995721642,17.62301947207},NKTR.rate_median=2.5583288588178514E-4,BDNF.rate_95%_HPD={5.816063685487563E-6,3.599964194126619E-4},length_95%_HPD={0.8693895609109,6.275929043001},R35.rate_95%_HPD={8.758471679439681E-5,5.210668482963633E-4},R35.rate_range={2.2454143476257942E-5,0.0014788649815416393},height_median=8.981260180007666E-12,SOCS5.rate_95%_HPD={4.629066724141118E-5,2.695058451192063E-4},height_range={0.0,1.000444171950221E-10},EXPH5.rate_95%_HPD={4.4035128232878466E-5,5.479030195452227E-4},NKTR.rate_range={1.9169929576662684E-5,0.0018269124824532793},height_95%_HPD={0.0,5.502442945726216E-11},length_median=3.064336173411,EXPH5.rate_median=2.829824003292732E-4,height=1.7043380322816468E-11,BDNF.rate=1.5409986265692182E-4,length=3.326334100067661,RAG1.rate_range={7.475790345948354E-5,0.004045691139401125},NKTR.rate_95%_HPD={8.278766609427955E-5,4.785003583563301E-4},SOCS5.rate_median=1.3926320665757217E-4,RAG1.rate_median=4.1178863907584927E-4,BDNF.rate_range={1.7122295264099272E-6,0.0026876225179591523},RAG1.rate_95%_HPD={1.3389763445668997E-4,0.0010359758084520253},SOCS5.rate_range={6.1855794769652375E-6,0.002145665140420747},EXPH5.rate_range={5.358454587514156E-6,0.0024674109709220677},SOCS5.rate=1.4870818346908178E-4,R35.rate=2.9340941184274747E-4,RAG1.rate=4.8793752315413126E-4,R35.rate_median=2.807966522491866E-4,EXPH5.rate=2.9576254144907446E-4,NKTR.rate=2.7134352724091885E-4,BDNF.rate_median=1.3015887880189184E-4]:3.32633410006766,10[&length_range={0.3310995721642,17.62301947207},NKTR.rate_median=2.4211937579779762E-4,BDNF.rate_95%_HPD={4.762683087010347E-6,3.671948986797438E-4},length_95%_HPD={0.8693895609109,6.275929043001},R35.rate_95%_HPD={8.17441350009527E-5,5.140006709055892E-4},R35.rate_range={2.287302919530669E-5,0.0017443083013708555},height_median=8.981260180007666E-12,SOCS5.rate_95%_HPD={4.408662811874836E-5,2.658968672910661E-4},height_range={0.0,1.000444171950221E-10},EXPH5.rate_95%_HPD={4.728960483150496E-5,5.440138636817372E-4},NKTR.rate_range={1.4805833783195364E-5,0.0016607167860860869},height_95%_HPD={0.0,5.502442945726216E-11},length_median=3.064336173411,EXPH5.rate_median=2.830860118813157E-4,height=1.7043380322816468E-11,BDNF.rate=1.552702606996288E-4,length=3.326334100067661,RAG1.rate_range={1.6584395172955122E-5,0.0020801651245095794},NKTR.rate_95%_HPD={6.908877379856098E-5,4.2433732582709436E-4},SOCS5.rate_median=1.3943255092763304E-4,RAG1.rate_median=2.8535505037046176E-4,BDNF.rate_range={5.761409741289718E-7,0.005069025159443224},RAG1.rate_95%_HPD={6.992163311982833E-5,5.86937413965032E-4},SOCS5.rate_range={6.388162968507221E-6,0.001239732612401399},EXPH5.rate_range={7.120838596929984E-6,0.00219403104295861},SOCS5.rate=1.4886020179399388E-4,R35.rate=2.936406782188223E-4,RAG1.rate=3.0740685849471583E-4,R35.rate_median=2.8088394609462105E-4,EXPH5.rate=2.953614562570304E-4,NKTR.rate=2.5075450075350995E-4,BDNF.rate_median=1.305686516742782E-4]:3.32633410006766)[&length_range={9.563607157123,88.75472570886},NKTR.rate_median=2.5940948003155953E-4,BDNF.rate_95%_HPD={3.931789773450314E-5,4.416608672752419E-4},length_95%_HPD={13.96820195997,34.70632921027},R35.rate_95%_HPD={1.4688875350334584E-4,6.083457048589129E-4},R35.rate_range={6.199797513570166E-5,0.001335973759613634},height_median=3.0643361734135013,SOCS5.rate_95%_HPD={5.437251371622558E-5,2.7567363946237697E-4},height_range={0.3310995721720076,17.62301947210102},EXPH5.rate_95%_HPD={7.94501235366721E-5,4.998012626428047E-4},NKTR.rate_range={3.620092145136061E-5,0.0013394033543906374},height_95%_HPD={0.8693895609169999,6.275929043016987},length_median=22.3339435141,EXPH5.rate_median=2.7855719538293316E-4,height=3.3263341000847033,BDNF.rate=2.0716649595565716E-4,length=23.35459155249565,posterior=1.0,RAG1.rate_range={4.0417685579564334E-5,9.529266374203701E-4},NKTR.rate_95%_HPD={1.0795632217814687E-4,4.501281714242795E-4},SOCS5.rate_median=1.4340642428907892E-4,RAG1.rate_median=2.651936123688734E-4,BDNF.rate_range={2.6701596897991176E-6,0.0015311883137547671},RAG1.rate_95%_HPD={1.0217297600021947E-4,4.574892379747625E-4},SOCS5.rate_range={1.517691136587775E-5,9.648479901707787E-4},EXPH5.rate_range={1.4739267752164545E-5,0.001123792214447128},SOCS5.rate=1.5326540819024926E-4,R35.rate=3.512425589632864E-4,RAG1.rate=2.738144676748336E-4,R35.rate_median=3.3066466193613063E-4,EXPH5.rate=2.855324079119177E-4,NKTR.rate=2.7066078372996524E-4,BDNF.rate_median=1.808335302023306E-4]:23.09751858394875,13[&length_range={12.76048085745,83.18405422353},NKTR.rate_median=2.2556138404353915E-4,BDNF.rate_95%_HPD={7.176625432789675E-5,5.891965067252331E-4},length_95%_HPD={17.0095134677,38.84003642456},R35.rate_95%_HPD={1.380126691865362E-4,5.48034822568652E-4},R35.rate_range={5.291757457873542E-5,0.0013675441235620534},height_median=8.981260180007666E-12,SOCS5.rate_95%_HPD={5.236734099701088E-5,2.7517102548145294E-4},height_range={0.0,1.0598455446597654E-10},EXPH5.rate_95%_HPD={1.546747257339922E-4,6.832125547222807E-4},NKTR.rate_range={1.829428760426308E-5,8.349972994450315E-4},height_95%_HPD={0.0,5.5990767577895895E-11},length_median=25.460232096205,EXPH5.rate_median=3.613343465105732E-4,height=1.7015653289097063E-11,BDNF.rate=2.9440239326294324E-4,length=26.59807334894011,RAG1.rate_range={5.752486368214924E-5,0.001101332047319973},NKTR.rate_95%_HPD={8.532130866119525E-5,3.783079057498255E-4},SOCS5.rate_median=1.4468741947337415E-4,RAG1.rate_median=3.2506233714699753E-4,BDNF.rate_range={3.596982943821363E-5,0.0018231655970918478},RAG1.rate_95%_HPD={1.4180350252860724E-4,5.526779290055641E-4},SOCS5.rate_range={1.6190677766501843E-5,8.956713691994311E-4},EXPH5.rate_range={5.343783258766598E-5,0.0018491452120244691},SOCS5.rate=1.5476480789349423E-4,R35.rate=3.25827614566525E-4,RAG1.rate=3.387738481248125E-4,R35.rate_median=3.120156545759037E-4,EXPH5.rate=3.8406906228945816E-4,NKTR.rate=2.2811475367534318E-4,BDNF.rate_median=2.6061648958487836E-4]:26.423852684016442)[&length_range={0.0941886418095,29.18314151151},NKTR.rate_median=2.3542567042993316E-4,BDNF.rate_95%_HPD={6.954635853601044E-5,0.0015650804576306458},length_95%_HPD={1.445991611729,10.85623742353},R35.rate_95%_HPD={8.032416191841834E-5,4.8667666988997033E-4},R35.rate_range={1.8652392590935344E-5,0.002173436320808871},height_median=25.31514321759903,SOCS5.rate_95%_HPD={4.365743814041866E-5,2.6684308242791547E-4},height_range={12.760480857454993,77.67434602291979},EXPH5.rate_95%_HPD={4.6213122865132144E-5,5.245866324535529E-4},NKTR.rate_range={1.016749842831303E-5,0.0013222738908600185},height_95%_HPD={17.03829045152399,38.46815229263501},length_median=5.489183753512,EXPH5.rate_median=2.7759509556680995E-4,height=26.423852684033456,BDNF.rate=6.083487125297627E-4,length=5.872354805472939,posterior=0.9650038884568382,RAG1.rate_range={1.3953732516563664E-5,0.0017484406717295723},NKTR.rate_95%_HPD={6.385892557372399E-5,4.0716091784957027E-4},SOCS5.rate_median=1.4015719914892505E-4,RAG1.rate_median=2.5874355902946424E-4,BDNF.rate_range={2.3768588121658667E-5,0.007978605293126884},RAG1.rate_95%_HPD={6.12807999357664E-5,4.98243776498197E-4},SOCS5.rate_range={5.9800688188570465E-6,0.001101659552310152},EXPH5.rate_range={7.120838596929984E-6,0.002798735594163643},SOCS5.rate=1.496172578870995E-4,R35.rate=2.812105175656477E-4,RAG1.rate=2.7295113165283464E-4,R35.rate_median=2.718302385507454E-4,EXPH5.rate=2.8848164564007584E-4,NKTR.rate=2.4152091851563462E-4,BDNF.rate_median=4.6470500840564374E-4]:5.947091271641277,(((11[&length_range={1.732244339298,35.23408116556},NKTR.rate_median=2.2589177713811705E-4,BDNF.rate_95%_HPD={4.138829038098873E-5,6.454996436659998E-4},length_95%_HPD={4.152059827088,15.25135727886},R35.rate_95%_HPD={9.441344990362379E-5,4.992383836779717E-4},R35.rate_range={2.195158821479576E-5,0.001335862644283176},height_median=8.01492205937393E-12,SOCS5.rate_95%_HPD={4.815458877935132E-5,2.7740699581185014E-4},height_range={0.0,1.0399503480584826E-10},EXPH5.rate_95%_HPD={4.4995379615809645E-5,4.757309165376735E-4},NKTR.rate_range={1.1065213378464947E-5,9.436938960459837E-4},height_95%_HPD={0.0,5.502442945726216E-11},length_median=9.062261835280001,EXPH5.rate_median=2.545396976863071E-4,height=1.7039553685874354E-11,BDNF.rate=2.7356985692491203E-4,length=9.38072289566221,RAG1.rate_range={3.672063454128627E-5,0.0018326960214613696},NKTR.rate_95%_HPD={6.392258066657579E-5,3.8303885939168107E-4},SOCS5.rate_median=1.4301502535324988E-4,RAG1.rate_median=3.025488570689675E-4,BDNF.rate_range={4.954267534333035E-6,0.0046231938329312754},RAG1.rate_95%_HPD={9.643796190766318E-5,5.837539998376747E-4},SOCS5.rate_range={1.1500080379767236E-5,0.001010556130208217},EXPH5.rate_range={8.875041764509803E-6,0.001297770551505598},SOCS5.rate=1.5392222724544747E-4,R35.rate=2.885572016140946E-4,RAG1.rate=3.221568614262195E-4,R35.rate_median=2.7850434931245396E-4,EXPH5.rate=2.60757685371439E-4,NKTR.rate=2.2906594960216882E-4,BDNF.rate_median=2.1999141481291465E-4]:9.334732540415546,9[&length_range={1.732244339298,35.23408116556},NKTR.rate_median=2.6940645062263835E-4,BDNF.rate_95%_HPD={7.122653334574995E-6,2.9883646638666656E-4},length_95%_HPD={4.080630552084,15.09439028511},R35.rate_95%_HPD={9.339103816125302E-5,4.945792547028175E-4},R35.rate_range={2.9922120210894464E-5,0.0012925523435537247},height_median=8.01492205937393E-12,SOCS5.rate_95%_HPD={5.1033162629093885E-5,2.7781614727126247E-4},height_range={0.0,1.0399503480584826E-10},EXPH5.rate_95%_HPD={5.040997849779761E-5,4.8240844671901956E-4},NKTR.rate_range={3.565979162769187E-5,0.0020186593320101072},height_95%_HPD={0.0,5.502442945726216E-11},length_median=9.062261835280001,EXPH5.rate_median=2.5557644914952864E-4,height=1.70408621233641E-11,BDNF.rate=1.3331572021810524E-4,length=9.371460458604897,RAG1.rate_range={1.592124597449676E-5,0.0023330563917588246},NKTR.rate_95%_HPD={1.0866334625898809E-4,5.163117867618387E-4},SOCS5.rate_median=1.4307260928901939E-4,RAG1.rate_median=2.467458872749955E-4,BDNF.rate_range={1.0249071892468824E-6,0.0013955122647830872},RAG1.rate_95%_HPD={6.17406470427043E-5,4.676634833412736E-4},SOCS5.rate_range={1.2449949917286873E-5,0.001305211329413833},EXPH5.rate_range={5.687022414360757E-6,0.001520312122074483},SOCS5.rate=1.5394302572632344E-4,R35.rate=2.8782300105006264E-4,RAG1.rate=2.5684681368722055E-4,R35.rate_median=2.777160081282106E-4,EXPH5.rate=2.615027519605519E-4,NKTR.rate=2.8939821834781136E-4,BDNF.rate_median=1.169539112942675E-4]:9.334732540415544)[&length_range={0.001215590580667,35.52938657724},NKTR.rate_median=2.3009837833173948E-4,BDNF.rate_95%_HPD={5.842367537166152E-6,3.4230980639560703E-4},length_95%_HPD={1.623242324316,12.62186627023},R35.rate_95%_HPD={7.942902834903516E-5,4.6600321358342703E-4},R35.rate_range={2.405526778702708E-5,0.001464816631806733},height_median=9.039664080107002,SOCS5.rate_95%_HPD={4.5578049232489616E-5,2.6476965933022126E-4},height_range={1.7322443393059928,35.234081165599775},EXPH5.rate_95%_HPD={9.129345749471538E-5,7.332749555158698E-4},NKTR.rate_range={9.437177649988146E-6,8.442699644438208E-4},height_95%_HPD={3.958624091490023,14.862692431275036},length_median=6.969214166149,EXPH5.rate_median=3.4344356095582294E-4,height=9.334732540432585,BDNF.rate=1.495096579104775E-4,length=7.1270537072707585,posterior=0.9929730029996667,RAG1.rate_range={1.459145760331722E-5,0.0013845022846606257},NKTR.rate_95%_HPD={6.750434449901126E-5,3.9156793426534206E-4},SOCS5.rate_median=1.3807712416483544E-4,RAG1.rate_median=2.5896377745037656E-4,BDNF.rate_range={1.2692968501903917E-6,0.0019472271172616322},RAG1.rate_95%_HPD={5.5362509859862056E-5,4.902584315197078E-4},SOCS5.rate_range={3.958572214011597E-6,8.336056227008898E-4},EXPH5.rate_range={2.7216973525099092E-5,0.004510856114275316},SOCS5.rate=1.4679339746608748E-4,R35.rate=2.732481930706947E-4,RAG1.rate=2.715456666341928E-4,R35.rate_median=2.6595505982358756E-4,EXPH5.rate=3.773809988224778E-4,NKTR.rate=2.3360933311944272E-4,BDNF.rate_median=1.288928369030757E-4]:7.123569332772641,8[&length_range={9.089938620849,48.71076541732},NKTR.rate_median=2.5365712695098777E-4,BDNF.rate_95%_HPD={6.039673982238682E-6,2.3264581029329076E-4},length_95%_HPD={13.58762927628,22.19093779755},R35.rate_95%_HPD={1.029382233215695E-4,4.662573014633722E-4},R35.rate_range={3.101232611487312E-5,9.381602599274763E-4},height_median=8.981260180007666E-12,SOCS5.rate_95%_HPD={5.014055507005445E-5,2.6758702811237333E-4},height_range={0.0,1.049897946359124E-10},EXPH5.rate_95%_HPD={1.927907997661962E-4,0.0010763345596115767},NKTR.rate_range={2.6504429298320822E-5,0.0010743258508342486},height_95%_HPD={0.0,5.596234586846549E-11},length_median=15.581382726845,EXPH5.rate_median=4.985447599037829E-4,height=1.7054027017491723E-11,BDNF.rate=1.0870420146139675E-4,length=16.447825325575995,RAG1.rate_range={9.798533228415729E-5,0.001634125066051397},NKTR.rate_95%_HPD={9.831285254636108E-5,4.303685552730532E-4},SOCS5.rate_median=1.411313891293246E-4,RAG1.rate_median=4.169495891234583E-4,BDNF.rate_range={3.579215878107101E-7,6.523996166535454E-4},RAG1.rate_95%_HPD={1.8625796642342003E-4,7.690271477043505E-4},SOCS5.rate_range={8.392644782123407E-6,7.420167604890881E-4},EXPH5.rate_range={9.364032929385571E-5,0.0027883967037309575},SOCS5.rate=1.5027922867803093E-4,R35.rate=2.785047717718082E-4,RAG1.rate=4.4451441232351454E-4,R35.rate_median=2.716406716252478E-4,EXPH5.rate=5.5972399708604E-4,NKTR.rate=2.625899670426226E-4,BDNF.rate_median=9.779991020292288E-5]:16.458301873188173)[&length_range={0.7136797947336,34.67209295667},NKTR.rate_median=2.9136073643253285E-4,BDNF.rate_95%_HPD={1.1220727156526308E-5,4.7193343797156235E-4},length_95%_HPD={2.00273624411,13.04026816643},R35.rate_95%_HPD={1.1317871516346009E-4,6.047573741922187E-4},R35.rate_range={4.0611137356297134E-5,0.0025995142191910805},height_median=15.594887696544504,SOCS5.rate_95%_HPD={4.3131862622684916E-5,2.6460523788303576E-4},height_range={13.600188440682004,48.71076541733703},EXPH5.rate_95%_HPD={4.6570739663272054E-5,5.210695609737907E-4},NKTR.rate_range={5.453788049872662E-5,0.0027454671228865327},height_95%_HPD={13.600188440682004,22.072480426767015},length_median=6.4180339282085,EXPH5.rate_median=2.7699906962800344E-4,height=16.458301873205226,BDNF.rate=1.9694100330456578E-4,length=6.932922660930417,posterior=1.0,RAG1.rate_range={1.0380568261647477E-5,0.0011550552146858686},NKTR.rate_95%_HPD={1.1185417351967267E-4,6.446832684504513E-4},SOCS5.rate_median=1.3821619542879303E-4,RAG1.rate_median=2.2924380682102407E-4,BDNF.rate_range={7.478282903141039E-7,0.0032357798266898514},RAG1.rate_95%_HPD={4.4119483976217334E-5,4.3716340957304243E-4},SOCS5.rate_range={5.232598558070599E-6,0.0010770172926625138},EXPH5.rate_range={6.555371446278562E-6,0.0014685229199584329},SOCS5.rate=1.4732528665009818E-4,R35.rate=3.315926363526247E-4,RAG1.rate=2.3972146542930472E-4,R35.rate_median=3.09176567740871E-4,EXPH5.rate=2.857117491879644E-4,NKTR.rate=3.303723625896891E-4,BDNF.rate_median=1.604094815898191E-4]:6.932922660930448,14[&length_range={14.81456079888,70.43161517091},NKTR.rate_median=2.1556591655052021E-4,BDNF.rate_95%_HPD={4.278331278109265E-5,4.368581343422777E-4},length_95%_HPD={16.16208835,32.62588520361},R35.rate_95%_HPD={1.0609868217041529E-4,4.534460332515966E-4},R35.rate_range={3.0373395477531476E-5,9.44086082650599E-4},height_median=8.981260180007666E-12,SOCS5.rate_95%_HPD={5.1754079728426944E-5,2.752022552781913E-4},height_range={0.0,1.0300027497578412E-10},EXPH5.rate_95%_HPD={9.640032611011204E-5,5.13228097070612E-4},NKTR.rate_range={1.4864221938487584E-5,8.468580647100677E-4},height_95%_HPD={0.0,5.519495971384458E-11},length_median=22.36646557854,EXPH5.rate_median=2.891943515092296E-4,height=1.702865319774332E-11,BDNF.rate=2.0812211790179275E-4,length=23.391224534118688,RAG1.rate_range={4.33110322005588E-5,9.161898983536473E-4},NKTR.rate_95%_HPD={6.927582180887116E-5,3.613413751802063E-4},SOCS5.rate_median=1.45191719903449E-4,RAG1.rate_median=2.625728306819671E-4,BDNF.rate_range={1.2250445081584191E-5,0.001118318010960292},RAG1.rate_95%_HPD={9.868224233049306E-5,4.579354010918188E-4},SOCS5.rate_range={1.4883274156248701E-5,0.001249596112107504},EXPH5.rate_range={3.191956261199369E-5,0.001224976645535699},SOCS5.rate=1.555876618731515E-4,R35.rate=2.758946562040537E-4,RAG1.rate=2.7081720304566087E-4,R35.rate_median=2.7025243458156205E-4,EXPH5.rate=2.9830055869022515E-4,NKTR.rate=2.1770458328680258E-4,BDNF.rate_median=1.823068832232429E-4]:23.391224534118646)[&length_range={0.5959921126947,38.50446371367},NKTR.rate_median=2.275167440726602E-4,BDNF.rate_95%_HPD={4.259385508885417E-5,8.198390891578391E-4},length_95%_HPD={2.780609523205,16.28144896216},R35.rate_95%_HPD={1.1762808944504251E-4,6.716603289431724E-4},R35.rate_range={4.150695413683464E-5,0.002002011206207031},height_median=22.366465578541998,SOCS5.rate_95%_HPD={4.6335407132532565E-5,2.652325565149025E-4},height_range={14.814560798931495,70.43161517094978},EXPH5.rate_95%_HPD={5.2051189075773606E-5,5.746281334810308E-4},NKTR.rate_range={1.016749842831303E-5,0.0010114593499810272},height_95%_HPD={16.162088350012993,32.625885203612995},length_median=8.244739781432,EXPH5.rate_median=2.977282978120403E-4,height=23.391224534135674,BDNF.rate=3.27840678199171E-4,length=8.846955172063108,posterior=1.0,RAG1.rate_range={1.5914768049073828E-5,0.0014602133851381418},NKTR.rate_95%_HPD={6.585421903924561E-5,3.8974947624720384E-4},SOCS5.rate_median=1.380751598081469E-4,RAG1.rate_median=2.526951813472029E-4,BDNF.rate_range={1.2333634079715377E-5,0.005755385818530419},RAG1.rate_95%_HPD={6.083125906008031E-5,4.811836233927273E-4},SOCS5.rate_range={5.3351558466504776E-6,8.915395809449389E-4},EXPH5.rate_range={4.98878802479845E-6,0.0020982114307339043},SOCS5.rate=1.4670880146698992E-4,R35.rate=3.6134759589355556E-4,RAG1.rate=2.657167383399987E-4,R35.rate_median=3.2978752027351026E-4,EXPH5.rate=3.136313743340357E-4,NKTR.rate=2.3146178652176335E-4,BDNF.rate_median=2.515454931771245E-4]:8.979719421539059)[&length_range={0.07610830272944,24.83982726072},NKTR.rate_median=2.3678111470175475E-4,BDNF.rate_95%_HPD={5.118963395036082E-6,4.7575408786173953E-4},length_95%_HPD={0.6757791330853,8.712840143262},R35.rate_95%_HPD={1.1809355078244024E-4,7.336558028259619E-4},R35.rate_range={2.8703719628711834E-5,0.0030757459873990305},height_median=30.9628080418205,SOCS5.rate_95%_HPD={4.6974742403270324E-5,2.6871413871386925E-4},height_range={18.888887794962997,96.89226040979304},EXPH5.rate_95%_HPD={4.620829345944063E-5,5.868666245753954E-4},NKTR.rate_range={7.667959443812765E-6,0.002205537678371377},height_95%_HPD={22.038193010121987,46.13833557355798},length_median=3.9087729731309997,EXPH5.rate_median=2.9678748368138137E-4,height=32.37094395567473,BDNF.rate=1.9433187587467133E-4,length=4.285574420455582,posterior=0.9995000555493834,RAG1.rate_range={1.482045871971879E-5,0.0020474371957710886},NKTR.rate_95%_HPD={6.390335208797556E-5,4.1230514345973564E-4},SOCS5.rate_median=1.388834407870319E-4,RAG1.rate_median=2.751105385921541E-4,BDNF.rate_range={1.4423534847451582E-6,0.004272393252953028},RAG1.rate_95%_HPD={6.916439568829581E-5,5.606452757367571E-4},SOCS5.rate_range={6.743078692257149E-6,0.0011377399161134093},EXPH5.rate_range={5.6649074073214075E-6,0.0024674109709220677},SOCS5.rate=1.4834373837400527E-4,R35.rate=3.7664353713093247E-4,RAG1.rate=2.948007582828924E-4,R35.rate_median=3.353371888862913E-4,EXPH5.rate=3.139384915829445E-4,NKTR.rate=2.434472750649772E-4,BDNF.rate_median=1.564275771204468E-4]:3.8667950740912644)[&length_range={0.01476033185465,20.4996270189},NKTR.rate_median=2.5353052181426125E-4,BDNF.rate_95%_HPD={5.262413093644194E-6,4.505421839990934E-4},length_95%_HPD={0.3660730755199,7.050111662532},R35.rate_95%_HPD={8.570005977136515E-5,5.24199007642343E-4},R35.rate_range={2.944697888474023E-5,0.0017886096529240406},height_median=34.66348460624039,SOCS5.rate_95%_HPD={4.6912511834509753E-5,2.6908866376745247E-4},height_range={21.05007528088602,114.74163398646976},EXPH5.rate_95%_HPD={7.033862527498129E-5,6.351943140029407E-4},NKTR.rate_range={2.3100329721893674E-5,0.0020088052647825655},height_95%_HPD={25.256014456905007,51.639986392129},length_median=2.958291636695,EXPH5.rate_median=3.166541004542055E-4,height=36.237739029766,BDNF.rate=1.8474276901873397E-4,length=3.313075792238202,posterior=0.8219364515053883,RAG1.rate_range={2.2659209860280247E-5,0.0020554080728254587},NKTR.rate_95%_HPD={8.319088818524613E-5,4.736093584437613E-4},SOCS5.rate_median=1.3930970866282558E-4,RAG1.rate_median=2.861169765377298E-4,BDNF.rate_range={1.4716174960761794E-6,0.004057212077130283},RAG1.rate_95%_HPD={6.915703904284181E-5,5.783105849624075E-4},SOCS5.rate_range={6.72023701523306E-6,0.0012718160657901431},EXPH5.rate_range={1.4004284993991756E-5,0.003035525219423648},SOCS5.rate=1.490763316161217E-4,R35.rate=2.963795806168002E-4,RAG1.rate=3.070271655108821E-4,R35.rate_median=2.8383561109673227E-4,EXPH5.rate=3.380736429493432E-4,NKTR.rate=2.680657163507733E-4,BDNF.rate_median=1.4772080110902108E-4]:3.1242498679506667)[&length_range={0.01363603092666,20.82201306879},NKTR.rate_median=2.3960636904030348E-4,BDNF.rate_95%_HPD={5.689829469406562E-6,3.713897748300579E-4},length_95%_HPD={0.3326611097838,7.342882867947},R35.rate_95%_HPD={1.1910429309490691E-4,7.649170915401165E-4},R35.rate_range={4.50099306549968E-5,0.004139608251260639},height_median=37.667327165034976,SOCS5.rate_95%_HPD={4.6952278016873175E-5,2.684507379219478E-4},height_range={23.36120235342399,115.72066140869998},EXPH5.rate_95%_HPD={5.5270151158495623E-5,5.967250266568946E-4},NKTR.rate_range={9.068662251087736E-6,0.002306213514230161},height_95%_HPD={27.357858265340994,55.8166020918853},length_median=3.147411198547,EXPH5.rate_median=2.970841208506542E-4,height=39.361988897716664,BDNF.rate=1.5785491194430718E-4,length=3.51333327524583,posterior=0.9913065214976113,RAG1.rate_range={1.708967878386754E-5,0.0020253036621811194},NKTR.rate_95%_HPD={6.5098777977277E-5,4.213748639521991E-4},SOCS5.rate_median=1.393294360151459E-4,RAG1.rate_median=2.7239949824514414E-4,BDNF.rate_range={7.478282903141039E-7,0.0019903317271013255},RAG1.rate_95%_HPD={6.0455183380294195E-5,5.523660346432248E-4},SOCS5.rate_range={6.72023701523306E-6,9.913729777964431E-4},EXPH5.rate_range={7.382499893457582E-6,0.0028165632120507465},SOCS5.rate=1.488946808244282E-4,R35.rate=3.898707368642755E-4,RAG1.rate=2.9125451043692137E-4,R35.rate_median=3.4398700889989083E-4,EXPH5.rate=3.139924007706285E-4,NKTR.rate=2.4820881858846896E-4,BDNF.rate_median=1.3207837568945978E-4]:3.279678071274219)[&length_range={0.001512780354687,26.63415365629},NKTR.rate_median=2.546375725732983E-4,BDNF.rate_95%_HPD={6.607240686076862E-6,4.929182799556128E-4},length_95%_HPD={0.007173315172032,9.471698995096},R35.rate_95%_HPD={9.462903544496478E-5,6.339632594287898E-4},R35.rate_range={2.8703719628711834E-5,0.0019837885663093113},height_median=40.8080515551495,SOCS5.rate_95%_HPD={5.0893794047594436E-5,2.746516795192539E-4},height_range={25.515917185404987,114.55354095524004},EXPH5.rate_95%_HPD={4.229601725811418E-5,5.5892810476535E-4},NKTR.rate_range={2.1096454817245205E-5,0.001938247153114083},height_95%_HPD={29.747355038498,60.449210839668},length_median=3.747714434546,EXPH5.rate_median=2.836851956712988E-4,height=42.64166696899088,BDNF.rate=1.953680132015961E-4,length=4.230910421393129,posterior=0.55993778469059,RAG1.rate_range={1.5648380103511003E-5,0.003526882635242995},NKTR.rate_95%_HPD={8.332792370647254E-5,4.822484189156663E-4},SOCS5.rate_median=1.409888995176085E-4,RAG1.rate_median=2.8724576513908695E-4,BDNF.rate_range={1.1859939452633772E-6,0.002747673550216047},RAG1.rate_95%_HPD={5.591696363314742E-5,6.296548501981379E-4},SOCS5.rate_range={6.549452430730206E-6,9.541764602320037E-4},EXPH5.rate_range={8.72565735358676E-6,0.0027929527462194704},SOCS5.rate=1.5036844926156817E-4,R35.rate=3.3189931689850866E-4,RAG1.rate=3.1554488442775853E-4,R35.rate_median=3.0463871373344635E-4,EXPH5.rate=2.990348935850811E-4,NKTR.rate=2.6995782667378393E-4,BDNF.rate_median=1.5360149855499013E-4]:3.290843562091844,2[&length_range={26.21373225017,131.4083081875},NKTR.rate_median=2.5605797931502E-4,BDNF.rate_95%_HPD={3.7160717842568824E-5,3.216062106157785E-4},length_95%_HPD={30.93109586992,64.02780615288},R35.rate_95%_HPD={9.910060337027546E-5,4.224335407729353E-4},R35.rate_range={3.2526480151667334E-5,8.523999524299446E-4},height_median=9.00968188943807E-12,SOCS5.rate_95%_HPD={4.616490353524284E-5,2.4910125147571845E-4},height_range={0.0,1.1198153515579179E-10},EXPH5.rate_95%_HPD={8.035693201440374E-5,4.422563700556996E-4},NKTR.rate_range={3.601122024218661E-5,8.548472162731595E-4},height_95%_HPD={0.0,5.4996007747831754E-11},length_median=42.8843104565,EXPH5.rate_median=2.4821949472170305E-4,height=1.7020503388606572E-11,BDNF.rate=1.6596128064644294E-4,length=44.866963117554185,RAG1.rate_range={3.239600360492743E-5,7.403932222540393E-4},NKTR.rate_95%_HPD={1.1952462724857838E-4,4.2703507739775604E-4},SOCS5.rate_median=1.3422156483270493E-4,RAG1.rate_median=2.2331525777862088E-4,BDNF.rate_range={1.1601974437327885E-5,9.311387632534278E-4},RAG1.rate_95%_HPD={8.209255903322845E-5,3.883678857964967E-4},SOCS5.rate_range={9.485581327630878E-6,0.0010038661126104233},EXPH5.rate_range={1.354978258475534E-5,7.961986949638973E-4},SOCS5.rate=1.4157096513001653E-4,R35.rate=2.5753322960857543E-4,RAG1.rate=2.310239069262164E-4,R35.rate_median=2.529854480456291E-4,EXPH5.rate=2.552963752255254E-4,NKTR.rate=2.6380808535251843E-4,BDNF.rate_median=1.526788040329712E-4]:45.93251053106571)[&length_range={30.62554007543,359.8825256619},NKTR.rate_median=2.77818842437046E-4,BDNF.rate_95%_HPD={1.3683336963137912E-5,2.3872301213673678E-4},length_95%_HPD={55.1702831025,160.6063599118},R35.rate_95%_HPD={1.0279968038463678E-4,5.654939645275528E-4},R35.rate_range={2.662016297190503E-5,0.0016393521943193973},height_median=43.865232657201645,SOCS5.rate_95%_HPD={4.5893433323405874E-5,2.5167253582729815E-4},height_range={33.300747150962,131.52490929515},EXPH5.rate_95%_HPD={6.618698335262649E-5,6.415103332673042E-4},NKTR.rate_range={2.1167370984102497E-5,0.0020434748664480834},height_95%_HPD={33.30230970438001,63.99818157380703},length_median=98.85846522348,EXPH5.rate_median=3.2472476378068126E-4,height=45.93251053108273,BDNF.rate=1.1881887128246966E-4,length=103.05290681093786,posterior=1.0,RAG1.rate_range={1.711942720242605E-5,0.0016334031618875798},NKTR.rate_95%_HPD={8.991144501825135E-5,5.639485551131148E-4},SOCS5.rate_median=1.3597845813848302E-4,RAG1.rate_median=3.116941696803755E-4,BDNF.rate_range={5.048422418664867E-7,7.34468353702938E-4},RAG1.rate_95%_HPD={7.430844347531583E-5,6.260887689824214E-4},SOCS5.rate_range={5.309340420117757E-6,7.789247745625109E-4},EXPH5.rate_range={3.3129477092578426E-6,0.0018316912077808707},SOCS5.rate=1.4379230618507573E-4,R35.rate=3.210730305976593E-4,RAG1.rate=3.333424108294964E-4,R35.rate_median=3.0446377178524367E-4,EXPH5.rate=3.449972137262912E-4,NKTR.rate=3.0153492779381547E-4,BDNF.rate_median=1.0964597792839593E-4]:103.05290681093558,1[&length_range={67.58357960832,474.081391405},NKTR.rate_median=3.007017602187675E-4,BDNF.rate_95%_HPD={1.4600033272468723E-5,2.0178521342923778E-4},length_95%_HPD={91.62526056282,220.2441185445},R35.rate_95%_HPD={1.1661738662004116E-4,5.306330616893386E-4},R35.rate_range={4.2394525192162276E-5,0.0011280049530180021},height_median=5.002220859751105E-12,SOCS5.rate_95%_HPD={5.02411026966602E-5,2.5076482486051263E-4},height_range={0.0,1.0729195309977513E-10},EXPH5.rate_95%_HPD={1.0802937399306601E-4,6.085292958397226E-4},NKTR.rate_range={1.56964364411797E-5,0.0020079184363594803},height_95%_HPD={0.0,5.999822860758286E-11},length_median=142.85085163165002,EXPH5.rate_median=3.3145162152622184E-4,height=1.691417182467725E-11,BDNF.rate=1.042233696939708E-4,length=148.9854173420016,RAG1.rate_range={9.897682341457388E-6,0.0012132724096408337},NKTR.rate_95%_HPD={1.2919274469416154E-4,5.98894436261895E-4},SOCS5.rate_median=1.3473383937346337E-4,RAG1.rate_median=3.193097502249859E-4,BDNF.rate_range={1.0145761462741431E-6,4.4281771367240175E-4},RAG1.rate_95%_HPD={1.0143960295317093E-4,5.752908231581132E-4},SOCS5.rate_range={5.232598558070599E-6,5.912591213143489E-4},EXPH5.rate_range={1.1031957046363874E-5,0.001254033937332195},SOCS5.rate=1.4188583799549525E-4,R35.rate=3.195866139921479E-4,RAG1.rate=3.317898570968203E-4,R35.rate_median=3.0753691778689625E-4,EXPH5.rate=3.446749933006108E-4,NKTR.rate=3.262621370241244E-4,BDNF.rate_median=9.793905689514673E-5]:148.9854173420014)[&height_95%_HPD={91.625260562828,220.2441185445},length=0.0,posterior=1.0,height_median=142.85085163168333,height_range={67.5835796083302,474.081391405},height=148.9854173420183];
End;
