# Supplementary material for: Phylogenetic and morphological influence on habitat choice in moisture‐harvesting horned lizards (Phrynosoma spp.)
Source: Ecol Evol. 2021 Sep 21;11(20):14146–61. doi: 10.1002/ece3.8132 (PMC8525137; doi:10.1002/ece3.8132)
Supplement: Supplementary file 4 — Supplementary Material [file ECE3-11-14146-s004.nwk]

(Sceloporus:74.4927086710007,(asio:45.9325105310657,(((solare:31.19478455667675,mcallii:31.194784556676723):3.548507232750268,(coronatum:13.294834415521962,(cerroense:4.765951269191021,blainvillii:4.765951269191021):8.528883146330912):21.448457373905057):7.898375179546861,(cornutum:39.361988897699604,((braconnieri:16.20107346935228,(taurus:5.212051394761772,sherbrookei:5.212051394761772):10.98902207459048):20.036665560396713,((modestum:26.423852684016452,(platyrhinos:3.326334100067669,goodei:3.326334100067669):23.097518583948755):5.947091271641284,(orbiculare:23.39122453411865,(ditmarsi:16.458301873188162,(hernandesi:9.334732540415558,douglasii:9.33473254041553):7.123569332772632):6.932922660930458):8.979719421539059):3.8667950740912573):3.1242498679506667):3.279678071274219):3.290843562091851):74.4927086710007);
